# Supplementary material for: A Physiologically Based Pharmacokinetic Model of Isoniazid and Its Application in Individualizing Tuberculosis Chemotherapy
Source: Antimicrob Agents Chemother. 2016 Sep 23;60(10):6134–45. doi: 10.1128/AAC.00508-16 (PMC5038291; doi:10.1128/AAC.00508-16)
Supplement: Supplemental material [file AAC.00508-16_zac010165585sd2.xlsx]

## Sheet: description
Paramters and paramter values used for population simulation in PK-Sim

## Sheet: PatientPopulation
IndividualId	Gender	Organism|Weight	Organism|BMI	Organism|Age	Organism|Ontogeny factor (alpha1-acid glycoprotein)	Organism|Ontogeny factor (albumin)	Organism|Height	Organism|Hematocrit	Organism|VenousBlood|Volume	Organism|ArterialBlood|Volume	Organism|Bone|Specific blood flow rate	Organism|Bone|Volume	Organism|Brain|Volume	Organism|Brain|Specific blood flow rate	Organism|Fat|Volume	Organism|Fat|Vf (neutral lipid)-PT	Organism|Fat|Vf (lipid)	Organism|Fat|Vf (phospholipid)-PT	Organism|Fat|Fraction interstitial	Organism|Fat|Vf (water)-PT	Organism|Fat|Vf (water)	Organism|Fat|Vf (neutral lipid)-WS	Organism|Fat|Vf (neutral lipid)-RR	Organism|Fat|Vf (neutral phospholipid, plasma)-WS	Organism|Fat|Vf (neutral phospholipid)-RR	Organism|Fat|Vf (extracellular water)-RR	Organism|Fat|Vf (intracellular water)-RR	Organism|Fat|Vf (water)-WS	Organism|Fat|Specific blood flow rate	Organism|Gonads|Volume	Organism|Gonads|Specific blood flow rate	Organism|Heart|Volume	Organism|Heart|Specific blood flow rate	Organism|Kidney|Volume	Organism|Kidney|Hill coefficient for GFR	Organism|Kidney|TM50 for GFR	Organism|Kidney|GFRmat	Organism|Kidney|Specific blood flow rate	Organism|Lumen|Effective surface area variability factor	Organism|Lumen|Stomach|Proximal radius	Organism|Lumen|Stomach|Distal radius	Organism|Lumen|Stomach|Gastric emptying time	Organism|Lumen|Stomach|GET_alpha (Weibull function) variability factor	Organism|Lumen|Stomach|Length	Organism|Lumen|Stomach|GET_beta (Weibull function) variability factor	Organism|Stomach|Volume	Organism|Stomach|Specific blood flow rate	Organism|SmallIntestine|Small intestinal transit time	Organism|SmallIntestine|Volume
0	male	69.9727	0.232184	78.8669	0.99556	0.862679	17.3599	0.459275	1.20813	0.54088	0.0266878	15.0876	1.57957	0.525019	16.6752	0.79	0.8	0.002	0.16	0.18	0.15	0.92	0.853	0.002024	0.0016	0.135	0.009	0.03	0.0176524	0.050835	0.0800001	0.553863	0.541128	0.586513	14.9129	45.8679	0.149775	2.94072	0.797205	0.5	0.5	12.7243	1.11091	2	2.14386	0.228361	0.361379	125.609	0.893254
1	male	76.8732	0.266067	72.721	0.823646	0.846763	16.9978	0.423679	1.20002	0.503353	0.0245293	14.1312	1.42688	0.502036	25.0078	0.79	0.8	0.002	0.16	0.18	0.15	0.92	0.853	0.002024	0.0016	0.135	0.009	0.03	0.0194598	0.0456609	0.069963	0.345618	0.601684	0.44493	14.7192	42.5488	0.167118	2.60516	0.723672	0.5	0.5	19.2757	0.408491	2	0.990054	0.23803	0.361402	119.947	0.978345
2	male	69.4721	0.227	45.7506	1.19168	0.767276	17.4941	0.417379	1.02569	0.427392	0.0243769	11.6898	1.67264	0.508371	14.0192	0.79	0.8	0.002	0.16	0.18	0.15	0.92	0.853	0.002024	0.0016	0.135	0.009	0.03	0.021323	0.0390513	0.0819908	0.374962	0.598474	0.275357	15.1667	42.3584	0.164434	2.997	0.354623	0.5	0.5	28.2933	1.4917	2	0.55278	0.179179	0.344236	104.914	0.686503
3	male	74.8748	0.241465	43.7453	1.31493	0.930275	17.6093	0.469991	0.970166	0.403677	0.0285789	12.2864	1.46997	0.540116	18.1731	0.79	0.8	0.002	0.16	0.18	0.15	0.92	0.853	0.002024	0.0016	0.135	0.009	0.03	0.0209371	0.0413539	0.078389	0.301168	0.614842	0.458855	14.8224	44.5313	0.107004	2.99399	0.895663	0.5	0.5	13.5685	1.04712	2	1.16765	0.203572	0.37984	146.906	0.802882
4	male	70.2662	0.220361	44.3277	1.04324	0.911024	17.8569	0.466973	1.03247	0.451287	0.0268737	12.3416	1.62623	0.534646	11.6516	0.79	0.8	0.002	0.16	0.18	0.15	0.92	0.853	0.002024	0.0016	0.135	0.009	0.03	0.020911	0.0409532	0.0688455	0.367642	0.637826	0.637699	15.0931	43.989	0.0926763	2.80237	1.7757	0.5	0.5	9.9679	0.967313	2	1.11511	0.207589	0.354914	200.458	0.758149
5	male	85.3218	0.274895	27.3621	1.0426	1.37381	17.6176	0.471842	1.12696	0.45892	0.0288152	12.3903	1.53686	0.511005	22.887	0.777844	0.78769	0.00196923	0.170551	0.194772	0.16231	0.905844	0.839874	0.00199286	0.00157538	0.146079	0.0097386	0.032462	0.0245347	0.0412775	0.0947327	0.387474	0.647623	0.363277	15.0831	43.1101	0.0994238	3.30627	1.15893	0.495503	0.495503	10.51	1.38105	1.98201	0.764009	0.170022	0.391187	240.971	0.663127
6	male	74.0689	0.228102	18.3793	1.18007	1.31827	18.02	0.417763	0.915559	0.395882	0.0313007	11.4684	1.41959	0.517575	16.231	0.736448	0.74577	0.00186443	0.206483	0.245076	0.20423	0.857636	0.795177	0.0018868	0.00149154	0.183807	0.0122538	0.040846	0.0303742	0.0268979	0.154854	0.417263	0.858736	0.433162	15.1839	44.6308	0.0717425	3.61309	0.410745	0.480191	0.480191	21.5972	2.21456	1.92075	0.635165	0.139057	0.430571	52.4475	0.686112
7	male	78.0285	0.257874	56.0918	0.902061	1.15894	17.3949	0.441541	1.0612	0.490914	0.0256555	12.9829	1.43681	0.545245	22.7838	0.79	0.8	0.002	0.16	0.18	0.15	0.92	0.853	0.002024	0.0016	0.135	0.009	0.03	0.0197212	0.0468553	0.0804999	0.622966	0.557116	0.365739	14.6289	43.4376	0.0937743	2.55026	1.09754	0.5	0.5	12.0802	1.11847	2	0.846042	0.228383	0.360188	68.1143	0.613099
8	male	76.2514	0.253901	46.6143	1.09186	1.27179	17.3297	0.431008	1.08917	0.420326	0.0268602	12.0212	1.54	0.458829	16.671	0.79	0.8	0.002	0.16	0.18	0.15	0.92	0.853	0.002024	0.0016	0.135	0.009	0.03	0.0222673	0.0397566	0.0770942	0.288469	0.615086	0.422296	14.7377	43.3431	0.121734	3.12998	0.719805	0.5	0.5	16.5288	1.61965	2	1.31775	0.154228	0.35528	203.938	0.735403
9	male	81.2674	0.263049	37.6962	0.803292	0.862381	17.5768	0.407861	1.07911	0.42881	0.0270852	11.807	1.49089	0.521832	22.2397	0.79	0.8	0.002	0.16	0.18	0.15	0.92	0.853	0.002024	0.0016	0.135	0.009	0.03	0.0213975	0.0397914	0.086075	0.527809	0.584265	0.334064	14.9448	43.5979	0.0855229	2.92347	0.769426	0.5	0.5	19.3733	0.388358	2	1.20875	0.181035	0.3769	264.023	0.67901
10	male	77.6076	0.274395	65.5053	0.950352	0.845479	16.8176	0.431817	1.16007	0.464012	0.0245457	13.061	1.4828	0.491299	15.809	0.79	0.8	0.002	0.16	0.18	0.15	0.92	0.853	0.002024	0.0016	0.135	0.009	0.03	0.0211315	0.0491403	0.0705429	0.562034	0.555205	0.436062	14.9611	44.8241	0.127345	2.97482	1.43473	0.5	0.5	9.24431	1.01803	2	0.687284	0.168068	0.344647	176.01	0.924508
11	male	89.7264	0.273249	68.3334	0.858839	0.972933	18.1209	0.425298	1.17357	0.50936	0.0241488	15.6539	1.47125	0.457558	28.5609	0.79	0.8	0.002	0.16	0.18	0.15	0.92	0.853	0.002024	0.0016	0.135	0.009	0.03	0.0209862	0.0454124	0.0767758	0.596256	0.60266	0.566719	15.4932	44.2885	0.162458	2.74305	1.82221	0.5	0.5	11.2894	1.04832	2	1.01839	0.217222	0.347868	78.2569	0.909575
12	male	66.9069	0.226841	56.3165	1.06534	0.755979	17.1741	0.409473	1.02637	0.446534	0.0243111	12.8346	1.46179	0.489465	13.8225	0.79	0.8	0.002	0.16	0.18	0.15	0.92	0.853	0.002024	0.0016	0.135	0.009	0.03	0.0214194	0.0441412	0.0750111	0.55802	0.585082	0.507176	14.8585	43.5312	0.0913316	3.0972	0.534181	0.5	0.5	35.2412	4.30502	2	1.22733	0.194738	0.378305	224	0.747186
13	male	74.4322	0.226852	33.3287	1.04421	1.52022	18.1138	0.479318	1.08495	0.430121	0.0278138	13.0482	1.4115	0.536101	12.1116	0.79	0.8	0.002	0.16	0.18	0.15	0.92	0.853	0.002024	0.0016	0.135	0.009	0.03	0.0201922	0.0411291	0.0824602	0.4896	0.632502	0.322778	14.782	44.1182	0.0741256	2.9185	0.883535	0.5	0.5	31.8329	1.71342	2	1.05079	0.234041	0.382429	148.41	0.893649
14	male	85.9329	0.279658	38.4442	1.04203	1.33777	17.5294	0.448825	0.9676	0.484647	0.0246195	12.2378	1.42614	0.517011	26.7555	0.79	0.8	0.002	0.16	0.18	0.15	0.92	0.853	0.002024	0.0016	0.135	0.009	0.03	0.0203328	0.0407757	0.0830661	0.499022	0.629165	0.535806	14.8015	44.4165	0.0857768	2.79126	0.488988	0.5	0.5	25.996	0.852728	2	1.28875	0.138934	0.374961	70.8299	0.586693
15	male	70.4702	0.222707	73.3984	1.35484	1.10174	17.7883	0.435823	1.13817	0.490054	0.0250525	15.7066	1.5505	0.500114	10.3584	0.79	0.8	0.002	0.16	0.18	0.15	0.92	0.853	0.002024	0.0016	0.135	0.009	0.03	0.0195254	0.0483678	0.0696265	0.627708	0.586318	0.469946	15.3522	45.6784	0.114762	2.34948	1.47474	0.5	0.5	12.2021	0.733927	2	0.887606	0.224161	0.362699	79.4165	1.05865
16	male	79.0524	0.259876	38.3291	1.12857	1.25648	17.4411	0.472588	1.01954	0.42819	0.0232263	12.0417	1.47474	0.575772	19.268	0.79	0.8	0.002	0.16	0.18	0.15	0.92	0.853	0.002024	0.0016	0.135	0.009	0.03	0.0222257	0.0441763	0.0782672	0.470244	0.64742	0.440836	15.0735	46.128	0.0582812	2.95695	1.02385	0.5	0.5	23.3829	0.731281	2	0.750617	0.133837	0.397602	258.453	0.701943
17	male	75.4115	0.250794	64.2509	0.991338	0.872023	17.3404	0.45806	1.16375	0.482543	0.0287069	13.8957	1.59949	0.485529	14.6978	0.79	0.8	0.002	0.16	0.18	0.15	0.92	0.853	0.002024	0.0016	0.135	0.009	0.03	0.0212645	0.0468903	0.0779459	0.479174	0.601452	0.306274	14.7304	43.6626	0.0689376	2.79155	0.699906	0.5	0.5	31.7881	0.566298	2	1.46821	0.188777	0.356254	221.961	0.944992
18	male	64.0154	0.21287	20.2438	0.761932	0.707097	17.3415	0.463219	0.964364	0.432594	0.0305243	10.9981	1.55768	0.557936	7.50507	0.74504	0.754471	0.00188618	0.199025	0.234635	0.195529	0.867642	0.804455	0.00190881	0.00150894	0.175976	0.0117317	0.0391058	0.0304594	0.0303357	0.146165	0.507233	0.823072	0.213109	14.8635	45.5299	0.133839	3.25311	0.976515	0.483369	0.483369	8.27629	1.25817	1.93346	1.13704	0.172238	0.431643	113.702	0.691478
19	male	66.1464	0.209775	34.5406	1.25129	0.747739	17.7573	0.460011	0.997521	0.429227	0.027816	12.504	1.52883	0.484059	7.37446	0.79	0.8	0.002	0.16	0.18	0.15	0.92	0.853	0.002024	0.0016	0.135	0.009	0.03	0.0220796	0.0401236	0.0829761	0.361227	0.668615	0.24281	15.0521	45.4632	0.116585	2.9019	0.823603	0.5	0.5	19.6821	1.90418	2	1.16634	0.14319	0.361098	105.913	0.812883
20	male	79.1674	0.249873	55.3877	0.767136	1.08725	17.7997	0.462475	1.05283	0.486361	0.0273557	13.6188	1.52966	0.477346	21.5819	0.79	0.8	0.002	0.16	0.18	0.15	0.92	0.853	0.002024	0.0016	0.135	0.009	0.03	0.0205448	0.0441112	0.0721556	0.406972	0.547584	0.419083	15.1018	43.8385	0.123839	2.96362	0.788898	0.5	0.5	11.0738	1.19677	2	0.830149	0.121817	0.384778	72.2841	0.787294
21	male	62.2623	0.209542	19.0475	1.32044	1.2363	17.2376	0.452546	0.981864	0.430475	0.0304347	10.5148	1.48279	0.512347	5.67494	0.739527	0.748889	0.00187222	0.20381	0.241334	0.201111	0.861222	0.798502	0.00189469	0.00149778	0.181	0.0120667	0.0402223	0.0279834	0.0304334	0.147826	0.271401	0.757586	0.281827	14.841	44.008	0.13015	3.69397	1.05712	0.48133	0.48133	23.035	1.09066	1.9253	0.637054	0.187422	0.459253	102.814	0.824982
22	male	79.4883	0.263541	64.9372	1.02191	1.23623	17.3671	0.440789	1.23026	0.527267	0.0257852	14.1175	1.60886	0.503709	20.9491	0.79	0.8	0.002	0.16	0.18	0.15	0.92	0.853	0.002024	0.0016	0.135	0.009	0.03	0.0196165	0.043055	0.0732626	0.558793	0.495327	0.59231	14.9175	45.9303	0.142572	2.74747	0.658787	0.5	0.5	14.1791	3.08058	2	1.14388	0.199744	0.365379	169.363	0.747519
23	male	68.6659	0.226278	21.7885	0.774704	0.848943	17.42	0.44408	0.993243	0.415989	0.0329882	11.544	1.43496	0.519941	17.4587	0.752159	0.76168	0.0019042	0.192846	0.225984	0.18832	0.875932	0.812141	0.00192705	0.00152336	0.169488	0.0112992	0.037664	0.0287848	0.0312783	0.138351	0.38424	0.757599	0.411187	14.7802	44.2933	0.0926009	3.70575	0.509461	0.486002	0.486002	11.0286	0.914036	1.944	0.643253	0.194786	0.429762	43.3413	0.737396
24	male	64.1943	0.225312	79.0228	1.19128	1.32123	16.8793	0.432511	1.17609	0.542558	0.0234935	14.6621	1.53756	0.505172	10.2751	0.79	0.8	0.002	0.16	0.18	0.15	0.92	0.853	0.002024	0.0016	0.135	0.009	0.03	0.0191181	0.0494866	0.0663575	0.465531	0.570333	0.584867	14.9762	45.4037	0.104275	2.63804	1.8271	0.5	0.5	21.7855	0.879082	2	0.961718	0.166506	0.345583	298.243	0.913802
25	male	74.297	0.266246	61.7889	0.973979	0.903854	16.7049	0.383349	1.14045	0.491624	0.0273496	12.691	1.61651	0.515292	20.5237	0.79	0.8	0.002	0.16	0.18	0.15	0.92	0.853	0.002024	0.0016	0.135	0.009	0.03	0.0207974	0.0441391	0.0784292	0.420321	0.609606	0.434702	14.7863	42.9035	0.0756221	2.59882	0.891962	0.5	0.5	7.26515	0.646999	2	1.06825	0.190693	0.36223	288.292	0.840266
26	male	74.3509	0.22736	68.1576	1.0492	1.1098	18.0836	0.453842	1.24471	0.537432	0.0239365	15.7145	1.5505	0.490582	8.55857	0.79	0.8	0.002	0.16	0.18	0.15	0.92	0.853	0.002024	0.0016	0.135	0.009	0.03	0.0198713	0.050151	0.0753492	0.308363	0.535219	0.573328	15.7609	44.8043	0.120576	2.88246	0.336143	0.5	0.5	13.3218	1.01305	2	0.904349	0.231419	0.367336	89.9361	0.91059
27	male	77.0253	0.249198	53.8601	0.80863	1.1449	17.581	0.40632	1.09368	0.434208	0.0264647	13.1791	1.53105	0.473348	17.1334	0.79	0.8	0.002	0.16	0.18	0.15	0.92	0.853	0.002024	0.0016	0.135	0.009	0.03	0.0214937	0.0379933	0.0720226	0.517989	0.586056	0.430024	15.1093	43.6508	0.157289	2.89645	1.0215	0.5	0.5	14.5025	0.747389	2	0.918751	0.162713	0.364091	245.031	0.878685
28	male	79.9871	0.265051	69.778	1.06182	1.19165	17.3718	0.455461	1.22509	0.502723	0.025476	14.3096	1.46797	0.509306	19.3727	0.79	0.8	0.002	0.16	0.18	0.15	0.92	0.853	0.002024	0.0016	0.135	0.009	0.03	0.0201832	0.0478615	0.0765559	0.406184	0.503016	0.876533	15.0044	44.6038	0.102444	2.60195	0.860303	0.5	0.5	6.60071	0.65578	2	1.15318	0.196359	0.371221	91.5337	0.887341
29	male	69.8059	0.216019	27.792	0.893911	1.23507	17.9763	0.396806	1.03312	0.456778	0.0261064	12.5984	1.52115	0.572858	9.15817	0.779825	0.789696	0.00197424	0.168832	0.192365	0.160304	0.90815	0.842013	0.00199793	0.00157939	0.144274	0.00961825	0.0320608	0.0229173	0.0385005	0.0913872	0.554402	0.649235	0.360487	14.9877	44.7138	0.123303	3.01837	1.971	0.496236	0.496236	12.4187	1.1062	1.98494	0.982016	0.207976	0.399863	92.3052	0.688587
30	male	76.6631	0.239432	69.3902	0.77508	0.754036	17.8938	0.473375	1.1515	0.556478	0.0248041	15.5071	1.63761	0.549154	15.747	0.79	0.8	0.002	0.16	0.18	0.15	0.92	0.853	0.002024	0.0016	0.135	0.009	0.03	0.0177588	0.0522866	0.0734603	0.462816	0.612855	0.259705	14.7358	45.2224	0.118259	2.84669	0.601743	0.5	0.5	15.4652	1.1601	2	0.576547	0.208065	0.361123	143.907	0.860836
31	male	68.2457	0.214609	73.5059	1.00885	0.800802	17.8326	0.428919	1.1166	0.507749	0.0245452	15.2948	1.56368	0.464564	11.9218	0.79	0.8	0.002	0.16	0.18	0.15	0.92	0.853	0.002024	0.0016	0.135	0.009	0.03	0.0193371	0.0500129	0.0726872	0.626285	0.582536	0.616832	15.273	43.7729	0.0848633	2.99097	0.596022	0.5	0.5	10.3601	0.856208	2	1.20769	0.241832	0.334056	81.8368	1.07586
32	male	67.3426	0.217432	74.5481	0.9207	1.17882	17.5988	0.430606	1.22563	0.50687	0.0231708	15.3067	1.57482	0.543076	8.91856	0.79	0.8	0.002	0.16	0.18	0.15	0.92	0.853	0.002024	0.0016	0.135	0.009	0.03	0.020539	0.0551596	0.0755681	0.692492	0.54488	0.456302	15.1117	44.9577	0.165913	2.68267	0.850072	0.5	0.5	23.5484	0.990275	2	0.882169	0.235939	0.352093	152.931	0.744031
33	male	80.1158	0.247507	42.2384	0.989508	1.10001	17.9914	0.447662	1.00932	0.465217	0.0295788	12.4526	1.46894	0.511599	17.4246	0.79	0.8	0.002	0.16	0.18	0.15	0.92	0.853	0.002024	0.0016	0.135	0.009	0.03	0.0223156	0.0411515	0.0777275	0.37725	0.576896	0.394023	14.8431	43.3608	0.0879726	3.02018	0.781793	0.5	0.5	17.7661	0.712912	2	1.58389	0.182657	0.388115	251.319	0.840866
34	male	76.7019	0.243089	57.8483	1.04649	1.33392	17.7632	0.459927	1.01429	0.51855	0.0260068	13.7515	1.44193	0.50447	17.1132	0.79	0.8	0.002	0.16	0.18	0.15	0.92	0.853	0.002024	0.0016	0.135	0.009	0.03	0.0200694	0.0443051	0.0711094	0.474369	0.564565	0.235316	15.122	44.7171	0.0864526	2.85047	1.55666	0.5	0.5	9.24518	0.867307	2	0.985442	0.240156	0.355198	147.228	0.851962
35	male	81.7074	0.261582	32.7994	0.636586	0.952855	17.6737	0.440677	1.0204	0.438817	0.0300475	12.2478	1.62109	0.486269	15.6623	0.79	0.8	0.002	0.16	0.18	0.15	0.92	0.853	0.002024	0.0016	0.135	0.009	0.03	0.0204555	0.0380144	0.0794587	0.635249	0.598142	0.517275	14.3222	47.4222	0.0555195	3.03061	2.11606	0.5	0.5	62.186	4.14929	2	1.09556	0.200372	0.357821	66.4472	0.775899
36	male	73.6235	0.25557	76.4659	1.35563	1.24715	16.9728	0.475803	1.25608	0.513658	0.026274	14.4273	1.4259	0.524836	18.8559	0.79	0.8	0.002	0.16	0.18	0.15	0.92	0.853	0.002024	0.0016	0.135	0.009	0.03	0.0192861	0.0508726	0.0711633	0.565816	0.606721	0.317078	14.9847	44.0602	0.11769	2.89797	1.57383	0.5	0.5	14.2869	1.89664	2	1.51068	0.19436	0.333036	146.342	0.779188
37	male	79.3712	0.259	46.2785	1.29789	0.896407	17.5058	0.447139	0.996468	0.455135	0.0272673	12.0476	1.48749	0.486602	22.4213	0.79	0.8	0.002	0.16	0.18	0.15	0.92	0.853	0.002024	0.0016	0.135	0.009	0.03	0.0212969	0.045405	0.0829196	0.431295	0.597243	0.396556	15.3762	42.976	0.0690322	2.79151	0.947887	0.5	0.5	14.4778	1.83129	2	1.11917	0.107835	0.426095	152.709	0.838909
38	male	66.5705	0.241701	74.6848	1.49674	0.909828	16.5959	0.426794	1.16819	0.481056	0.0264412	13.3742	1.58539	0.517701	12.5201	0.79	0.8	0.002	0.16	0.18	0.15	0.92	0.853	0.002024	0.0016	0.135	0.009	0.03	0.0189899	0.0464831	0.073422	0.499062	0.602311	0.292752	15.2114	43.7697	0.091483	2.84292	1.35092	0.5	0.5	8.9563	1.11874	2	1.49947	0.255821	0.36251	63.4546	0.841181
39	male	75.31	0.25267	65.2098	1.29115	1.33032	17.2643	0.420436	1.12949	0.496977	0.0248791	14.1594	1.42508	0.516409	17.03	0.79	0.8	0.002	0.16	0.18	0.15	0.92	0.853	0.002024	0.0016	0.135	0.009	0.03	0.0199244	0.0467376	0.07436	0.416671	0.572264	0.659262	15.06	45.2492	0.145813	2.70183	1.5068	0.5	0.5	13.0981	1.59879	2	0.936333	0.221487	0.36357	217.062	0.899755
40	male	72.8547	0.242548	38.2274	0.733231	1.26275	17.3312	0.449717	0.992987	0.427987	0.0280721	11.6738	1.40095	0.490319	16.4339	0.79	0.8	0.002	0.16	0.18	0.15	0.92	0.853	0.002024	0.0016	0.135	0.009	0.03	0.0212855	0.0395516	0.0833482	0.363358	0.549	0.42709	15.2133	46.1969	0.14264	3.02662	0.675177	0.5	0.5	9.19339	2.22285	2	0.64051	0.185972	0.361286	163.632	0.677006
41	male	73.6553	0.251293	74.1499	1.10795	1.33171	17.1203	0.430703	1.23566	0.562825	0.0252715	14.2069	1.6012	0.490455	21.3288	0.79	0.8	0.002	0.16	0.18	0.15	0.92	0.853	0.002024	0.0016	0.135	0.009	0.03	0.0209894	0.0540282	0.0679785	0.435572	0.609528	0.316597	15.2597	43.7534	0.071455	2.85279	1.51369	0.5	0.5	5.35145	2.27386	2	1.70562	0.173849	0.351445	159.68	0.867937
42	male	84.4612	0.272546	36.1914	0.818903	1.15896	17.6039	0.449291	0.947479	0.383097	0.0280543	12.2036	1.54483	0.514112	26.6732	0.79	0.8	0.002	0.16	0.18	0.15	0.92	0.853	0.002024	0.0016	0.135	0.009	0.03	0.0215933	0.0382274	0.0741884	0.438461	0.624807	0.676777	14.703	44.8898	0.129128	2.95581	1.67235	0.5	0.5	9.18962	1.25118	2	1.0187	0.169671	0.389299	106.552	0.761056
43	male	76.6078	0.242214	69.4669	1.18662	1.07288	17.7843	0.473781	1.1201	0.518388	0.0269715	15.2138	1.45383	0.557059	16.1631	0.79	0.8	0.002	0.16	0.18	0.15	0.92	0.853	0.002024	0.0016	0.135	0.009	0.03	0.0212281	0.0486671	0.0746725	0.46488	0.560111	0.629423	14.5608	45.4172	0.14396	2.66408	0.815655	0.5	0.5	20.2452	0.495584	2	1.10079	0.234419	0.340639	132.443	0.8678
44	male	79.1829	0.258493	56.3879	0.968615	1.30909	17.5022	0.468375	1.06398	0.485563	0.0278432	13.2774	1.59615	0.519688	19.2387	0.79	0.8	0.002	0.16	0.18	0.15	0.92	0.853	0.002024	0.0016	0.135	0.009	0.03	0.0227145	0.0440534	0.0745849	0.527618	0.557019	0.559968	15.2097	43.7394	0.107446	3.07108	1.5568	0.5	0.5	21.8898	0.54555	2	0.792078	0.183689	0.392575	95.7023	0.86281
45	male	73.5358	0.243942	60.5849	1.09824	0.927426	17.3623	0.450556	1.09918	0.46113	0.0276638	13.4229	1.64093	0.492688	15.5144	0.79	0.8	0.002	0.16	0.18	0.15	0.92	0.853	0.002024	0.0016	0.135	0.009	0.03	0.0208789	0.0440548	0.0755508	0.396682	0.528979	0.471496	14.8564	44.6768	0.0796251	2.87082	0.682487	0.5	0.5	27.9787	2.73535	2	0.80312	0.174307	0.382841	113.475	0.71222
46	male	87.2941	0.259059	62.4848	0.942558	1.07701	18.3566	0.45861	1.15042	0.527225	0.0257662	15.1374	1.31504	0.492865	13.5725	0.79	0.8	0.002	0.16	0.18	0.15	0.92	0.853	0.002024	0.0016	0.135	0.009	0.03	0.0197242	0.0470711	0.0697688	0.504273	0.564179	0.724283	15.3503	44.4328	0.127459	2.60619	0.512435	0.5	0.5	10.2481	1.36457	2	1.06902	0.20543	0.345024	82.1984	0.722743
47	male	85.8912	0.278102	63.0257	0.866815	1.07595	17.5741	0.447429	1.19128	0.515917	0.0242887	14.3697	1.46309	0.54371	26.3254	0.79	0.8	0.002	0.16	0.18	0.15	0.92	0.853	0.002024	0.0016	0.135	0.009	0.03	0.0206815	0.0468406	0.0743778	0.583139	0.551315	0.225418	14.4861	44.4602	0.115476	3.008	0.927062	0.5	0.5	12.189	0.49513	2	0.641376	0.204286	0.370096	146.345	0.729192
48	male	74.7692	0.237762	30.7231	1.50877	1.10032	17.7333	0.407864	0.940635	0.449115	0.0273123	12.3971	1.50332	0.521593	15.5097	0.79	0.8	0.002	0.16	0.18	0.15	0.92	0.853	0.002024	0.0016	0.135	0.009	0.03	0.020694	0.0445849	0.0820514	0.556939	0.613452	0.253654	14.8229	46.8105	0.130921	3.06365	0.682191	0.5	0.5	26.1046	0.423869	2	1.25296	0.17526	0.372803	61.9731	0.790713
49	male	79.0356	0.268284	59.7379	0.913199	1.28502	17.1638	0.434769	1.02173	0.487744	0.025109	13.1546	1.69535	0.552417	19.8272	0.79	0.8	0.002	0.16	0.18	0.15	0.92	0.853	0.002024	0.0016	0.135	0.009	0.03	0.0209808	0.0463159	0.078731	0.591226	0.588466	0.483106	14.9402	43.9317	0.156054	2.90224	1.29514	0.5	0.5	9.90301	0.759223	2	0.596572	0.205356	0.366307	202.891	0.820268
50	male	79.7575	0.266254	67.2456	1.14708	0.947246	17.3076	0.4428	1.10962	0.493102	0.024154	14.1869	1.50203	0.496994	24.863	0.79	0.8	0.002	0.16	0.18	0.15	0.92	0.853	0.002024	0.0016	0.135	0.009	0.03	0.0188165	0.0469776	0.0784441	0.518292	0.556644	0.534423	15.0898	45.2291	0.148186	2.94324	0.700433	0.5	0.5	8.2142	0.751664	2	0.791537	0.190562	0.377654	97.107	0.851415
51	male	85.5611	0.263529	42.9999	1.2757	0.813003	18.0187	0.433016	1.0693	0.452005	0.0285075	12.6575	1.40865	0.513965	16.8779	0.79	0.8	0.002	0.16	0.18	0.15	0.92	0.853	0.002024	0.0016	0.135	0.009	0.03	0.0212041	0.0415878	0.0852698	0.434037	0.614045	0.645969	15.0142	45.795	0.100131	3.04473	0.794315	0.5	0.5	23.0053	0.40711	2	1.02181	0.181927	0.404051	120.186	0.738559
52	male	82.7752	0.267199	20.2499	1.06412	0.93892	17.6008	0.431996	0.989627	0.446534	0.0308075	11.3785	1.57032	0.525567	24.4337	0.745068	0.7545	0.00188625	0.199	0.2346	0.1955	0.867675	0.804485	0.00190888	0.001509	0.17595	0.01173	0.0391001	0.0281434	0.0307451	0.13627	0.239468	0.823931	0.309734	15.1909	43.707	0.135562	3.4708	1.25184	0.483379	0.483379	11.7827	1.59988	1.9335	1.28928	0.1635	0.458939	122.485	0.708932
53	male	88.1252	0.278712	59.4142	0.898993	1.1555	17.7817	0.477368	1.10261	0.459682	0.0238031	14.0018	1.56084	0.493439	29.0413	0.79	0.8	0.002	0.16	0.18	0.15	0.92	0.853	0.002024	0.0016	0.135	0.009	0.03	0.0201166	0.0475277	0.0760641	0.584098	0.569568	0.418773	14.8615	43.0828	0.113056	2.88702	0.698553	0.5	0.5	15.166	1.25065	2	0.870714	0.177475	0.353276	210.659	0.877326
54	male	73.51	0.23399	24.4806	1.0682	1.23487	17.7245	0.409273	1.00999	0.45285	0.0324973	12.6174	1.49294	0.502391	11.8791	0.764565	0.774243	0.00193561	0.182078	0.210909	0.175757	0.890379	0.825536	0.00195883	0.00154849	0.158182	0.0105454	0.0351515	0.0252856	0.0342965	0.119417	0.29618	0.74873	0.664521	15.1257	44.8199	0.164222	3.40014	0.631183	0.490591	0.490591	28.1172	1.34022	1.96236	0.528244	0.231028	0.452856	148.146	0.643683
55	male	70.057	0.249064	62.9291	1.19736	0.790618	16.7714	0.449736	1.17204	0.482689	0.0267733	13.0404	1.53479	0.512662	13.39	0.79	0.8	0.002	0.16	0.18	0.15	0.92	0.853	0.002024	0.0016	0.135	0.009	0.03	0.0210436	0.0474533	0.0802414	0.599883	0.547026	0.468112	14.6758	45.8632	0.0424403	2.63966	1.24294	0.5	0.5	15.4711	2.07698	2	0.935601	0.187495	0.392539	113.791	0.789433
56	male	78.6927	0.252803	33.4376	0.872209	1.32748	17.6431	0.399809	0.947397	0.471831	0.0265625	12.347	1.48986	0.524707	18.0229	0.79	0.8	0.002	0.16	0.18	0.15	0.92	0.853	0.002024	0.0016	0.135	0.009	0.03	0.020722	0.0397407	0.0783709	0.477083	0.665114	0.462865	14.6224	44.1199	0.117593	2.96223	0.577911	0.5	0.5	22.0747	0.373486	2	0.991034	0.212735	0.364668	88.393	0.793307
57	male	78.5874	0.252457	74.4834	1.25223	1.30252	17.6434	0.49934	1.21263	0.593837	0.0236529	15.2093	1.53587	0.479479	16.934	0.79	0.8	0.002	0.16	0.18	0.15	0.92	0.853	0.002024	0.0016	0.135	0.009	0.03	0.0196384	0.0470738	0.0749194	0.441818	0.584587	0.568655	14.7095	44.8303	0.108012	2.75299	1.45877	0.5	0.5	27.3482	0.758434	2	0.945374	0.226351	0.356612	387.074	0.825212
58	male	61.4504	0.19154	18.9719	0.980941	0.964646	17.9115	0.463332	1.03363	0.412477	0.0320453	11.4898	1.46389	0.607835	7.11228	0.739179	0.748535	0.00187134	0.204112	0.241757	0.201465	0.860816	0.798126	0.00189379	0.00149707	0.181318	0.0120879	0.0402929	0.0304918	0.0296435	0.142254	0.416189	0.831272	0.435888	15.1272	44.9628	0.114989	3.68565	0.495638	0.481201	0.481201	13.9197	0.842592	1.92479	0.638082	0.192457	0.43843	162.621	0.712167
59	male	85.5846	0.271121	28.8176	1.05977	0.977116	17.7671	0.435801	1.05604	0.446261	0.0294586	12.7256	1.72025	0.556758	29.4652	0.784551	0.794482	0.00198621	0.164729	0.186621	0.155518	0.913655	0.847117	0.00201004	0.00158896	0.139966	0.00933106	0.0311035	0.0237811	0.0394863	0.0835617	0.475859	0.595127	0.376184	15.6031	43.4412	0.0921345	3.04259	0.915447	0.497984	0.497984	27.5661	0.922019	1.99194	1.22767	0.218382	0.348189	51.6453	0.767123
60	male	74.3701	0.233147	21.2696	1.0061	0.900067	17.8601	0.457646	0.924975	0.430853	0.0333061	12.0071	1.49619	0.57856	13.3446	0.749767	0.759258	0.00189815	0.194922	0.22889	0.190742	0.873147	0.809559	0.00192092	0.00151852	0.171668	0.0114445	0.0381484	0.0272188	0.033236	0.128773	0.401838	0.821907	0.637185	15.1435	43.8623	0.128143	3.44521	1.0829	0.485118	0.485118	14.3015	2.76532	1.94046	1.15493	0.151744	0.415683	121.751	0.977041
61	male	72.8181	0.245788	68.0336	1.21825	1.00591	17.2123	0.418951	1.2026	0.493029	0.0248617	14.2077	1.39846	0.552103	14.0325	0.79	0.8	0.002	0.16	0.18	0.15	0.92	0.853	0.002024	0.0016	0.135	0.009	0.03	0.0206537	0.0480607	0.0751269	0.57723	0.581876	0.67398	14.7012	43.8718	0.0639409	2.88144	0.81175	0.5	0.5	22.4813	2.0987	2	1.15076	0.233956	0.356751	218.454	0.898956
62	male	67.7785	0.215733	72.1686	0.839212	0.78436	17.7251	0.479959	1.16379	0.492137	0.0251449	15.3008	1.45854	0.494747	7.08931	0.79	0.8	0.002	0.16	0.18	0.15	0.92	0.853	0.002024	0.0016	0.135	0.009	0.03	0.0207156	0.0521488	0.0755217	0.440156	0.61773	0.494928	14.9944	43.3772	0.0887753	2.83275	0.861369	0.5	0.5	16.8292	1.53471	2	0.612307	0.206244	0.332584	194.533	0.929758
63	male	79.8947	0.258372	64.7248	0.708673	0.833892	17.5848	0.476497	1.12152	0.475886	0.025401	14.4053	1.49058	0.567769	16.7573	0.79	0.8	0.002	0.16	0.18	0.15	0.92	0.853	0.002024	0.0016	0.135	0.009	0.03	0.0224304	0.0466824	0.0752709	0.453064	0.587805	0.507793	14.4024	43.7714	0.0978806	2.84536	1.58062	0.5	0.5	15.1404	0.318697	2	0.723026	0.144736	0.359581	175.281	0.872407
64	male	71.2495	0.262971	60.6996	1.17042	0.803784	16.4603	0.453933	1.05871	0.465232	0.0264665	12.3898	1.64065	0.52317	12.89	0.79	0.8	0.002	0.16	0.18	0.15	0.92	0.853	0.002024	0.0016	0.135	0.009	0.03	0.0203122	0.0490756	0.073797	0.591827	0.637373	0.415486	15.3073	44.3723	0.122766	2.83853	0.925414	0.5	0.5	14.9615	1.26923	2	0.962388	0.185076	0.353539	91.2912	0.833146
65	male	83.8325	0.274432	47.445	1.17949	0.81752	17.4779	0.41938	1.09482	0.472029	0.0265566	12.4231	1.41295	0.530739	25.8241	0.79	0.8	0.002	0.16	0.18	0.15	0.92	0.853	0.002024	0.0016	0.135	0.009	0.03	0.0198173	0.0403377	0.0802442	0.509227	0.631614	0.459978	15.398	43.4805	0.139252	2.93293	1.89976	0.5	0.5	13.4732	1.60087	2	0.99865	0.161633	0.345147	89.6714	0.765897
66	male	77.2129	0.246475	36.1322	0.924995	1.13201	17.6994	0.439016	0.974756	0.450584	0.0282843	12.3343	1.56714	0.49379	19.968	0.79	0.8	0.002	0.16	0.18	0.15	0.92	0.853	0.002024	0.0016	0.135	0.009	0.03	0.0211364	0.0421663	0.0813228	0.318039	0.601314	0.343295	14.9482	45.5978	0.116175	3.31145	1.14736	0.5	0.5	20.3482	1.25717	2	1.13431	0.123552	0.368464	127.929	0.808151
67	male	63.9642	0.197678	67.3707	1.01279	0.902152	17.9883	0.425501	1.27739	0.544562	0.026109	15.1728	1.4661	0.544022	5.65619	0.79	0.8	0.002	0.16	0.18	0.15	0.92	0.853	0.002024	0.0016	0.135	0.009	0.03	0.0190526	0.0455182	0.0721618	0.370013	0.615168	0.643471	14.776	45.154	0.12144	2.74748	0.877447	0.5	0.5	15.2742	0.921312	2	0.839319	0.196784	0.362915	93.4082	0.58309
68	male	69.4468	0.242741	41.8828	1.32724	1.27623	16.9143	0.414819	1.01726	0.438709	0.028127	11.142	1.44739	0.502758	9.83785	0.79	0.8	0.002	0.16	0.18	0.15	0.92	0.853	0.002024	0.0016	0.135	0.009	0.03	0.0219562	0.0372532	0.0840745	0.565871	0.636894	0.276969	15.1988	44.7494	0.149139	2.78188	1.24919	0.5	0.5	9.29014	1.30505	2	0.773258	0.18096	0.380795	60.1211	0.77745
69	male	78.4517	0.266939	54.532	0.924111	0.988193	17.1433	0.43393	1.01702	0.479391	0.0253607	12.5339	1.58789	0.552407	24.395	0.79	0.8	0.002	0.16	0.18	0.15	0.92	0.853	0.002024	0.0016	0.135	0.009	0.03	0.0212378	0.0468179	0.0725795	0.5963	0.586398	0.509927	15.0057	43.6988	0.142537	2.93191	0.940537	0.5	0.5	31.1992	0.241915	2	0.712598	0.11832	0.360931	202.652	0.680717
70	male	74.1488	0.266593	76.833	0.857572	1.40481	16.6774	0.439345	1.09914	0.516472	0.0232302	13.8688	1.50399	0.533323	17.8934	0.79	0.8	0.002	0.16	0.18	0.15	0.92	0.853	0.002024	0.0016	0.135	0.009	0.03	0.0179333	0.0489058	0.0772249	0.610249	0.545365	0.531671	14.9162	44.3918	0.088823	2.7426	1.86797	0.5	0.5	22.8476	3.01341	2	0.726624	0.204573	0.369681	84.0293	0.879392
71	male	81.8603	0.266233	60.7889	0.779612	0.964267	17.535	0.467299	1.1922	0.505211	0.0281698	14.0922	1.50327	0.473735	18.5195	0.79	0.8	0.002	0.16	0.18	0.15	0.92	0.853	0.002024	0.0016	0.135	0.009	0.03	0.0212411	0.0471942	0.0736235	0.54859	0.570225	0.568271	15.1888	45.5227	0.127247	3.15408	0.748754	0.5	0.5	5.63231	1.49453	2	0.937032	0.174581	0.341924	120.454	0.812964
72	male	75.9934	0.268646	71.1381	1.14603	1.0133	16.8189	0.442835	1.24663	0.472492	0.0264229	13.8844	1.55375	0.515916	9.85135	0.79	0.8	0.002	0.16	0.18	0.15	0.92	0.853	0.002024	0.0016	0.135	0.009	0.03	0.0202108	0.0486015	0.0779907	0.645275	0.60875	0.327762	15.124	44.4649	0.0839772	3.03752	1.05537	0.5	0.5	20.4663	0.646903	2	1.16238	0.252492	0.320168	81.2131	0.878828
73	male	64.387	0.21428	37.4453	0.927138	0.981337	17.3344	0.432784	0.906328	0.428833	0.0255688	11.9111	1.46112	0.549565	12.0065	0.79	0.8	0.002	0.16	0.18	0.15	0.92	0.853	0.002024	0.0016	0.135	0.009	0.03	0.0205796	0.0436447	0.0775503	0.388933	0.597169	0.483717	15.2748	45.0937	0.0672995	2.90878	1.21253	0.5	0.5	9.88116	1.02427	2	1.01756	0.219783	0.373283	86.7008	0.87141
74	male	68.5158	0.222172	24.7018	0.874417	0.889955	17.5611	0.390679	1.00479	0.44116	0.0297842	12.086	1.59579	0.467082	10.0038	0.765584	0.775275	0.00193819	0.181193	0.20967	0.174725	0.891566	0.826637	0.00196145	0.00155055	0.157252	0.0104835	0.034945	0.0243604	0.0347189	0.110035	0.366601	0.701502	0.715136	15.4158	45.807	0.137953	3.27432	1.17925	0.490968	0.490968	15.4936	0.889244	1.96387	0.584786	0.171606	0.419472	113.464	0.767878
75	male	85.813	0.273432	24.1092	1.3205	0.888552	17.7154	0.443504	1.11589	0.43179	0.0312633	12.5487	1.71889	0.528945	18.4876	0.762853	0.77251	0.00193127	0.183563	0.212988	0.17749	0.888386	0.823689	0.00195445	0.00154502	0.159741	0.0106494	0.035498	0.0268077	0.0389479	0.111313	0.479776	0.746975	0.625882	14.8926	44.6257	0.122087	3.30973	1.34539	0.489958	0.489958	27.4183	3.53544	1.95982	1.49521	0.206966	0.417392	166.864	0.670678
76	male	70.2321	0.224142	26.851	1.18138	1.07512	17.7013	0.419805	1.08311	0.42082	0.0292689	12.4732	1.5566	0.505188	8.59714	0.775488	0.785305	0.00196326	0.172596	0.197634	0.164695	0.9031	0.837331	0.00198682	0.00157061	0.148226	0.00988172	0.0329391	0.023329	0.0403795	0.102458	0.452023	0.628435	0.484904	15.2074	45.2518	0.152036	2.99056	1.55678	0.494632	0.494632	13.9544	1.56032	1.97852	1.15612	0.1785	0.382327	97.0458	0.892492
77	male	72.6704	0.222962	69.1034	1.0262	0.882373	18.0536	0.486318	1.22007	0.531018	0.0264077	15.5303	1.43995	0.532645	8.15272	0.79	0.8	0.002	0.16	0.18	0.15	0.92	0.853	0.002024	0.0016	0.135	0.009	0.03	0.0205032	0.0492278	0.0697506	0.327135	0.573367	0.528271	14.7605	42.4508	0.139466	2.6693	1.17509	0.5	0.5	33.9284	0.570349	2	0.9037	0.242428	0.358138	276.223	1.13799
78	male	75.1082	0.25047	59.0101	0.93854	0.922433	17.3167	0.457658	1.10254	0.472341	0.0246423	13.3052	1.47133	0.561971	13.0235	0.79	0.8	0.002	0.16	0.18	0.15	0.92	0.853	0.002024	0.0016	0.135	0.009	0.03	0.0222856	0.0430588	0.0738749	0.534157	0.568307	0.5421	15.1397	44.5071	0.162266	2.89217	1.03621	0.5	0.5	15.8251	1.26792	2	0.664956	0.227988	0.363515	151.501	0.748328
79	male	84.8811	0.27013	55.0057	1.01874	1.05691	17.7263	0.41552	1.08517	0.507643	0.0260012	13.6413	1.54257	0.586742	22.7352	0.79	0.8	0.002	0.16	0.18	0.15	0.92	0.853	0.002024	0.0016	0.135	0.009	0.03	0.0216135	0.052818	0.0801058	0.468991	0.59342	0.52019	15.0887	44.8586	0.134578	3.10094	0.945996	0.5	0.5	15.1487	1.10612	2	1.45953	0.17724	0.34622	99.8139	0.898333
80	male	65.3792	0.227412	65.94	1.0307	0.824585	16.9556	0.445749	1.07402	0.465866	0.025732	13.3265	1.54334	0.519999	8.41638	0.79	0.8	0.002	0.16	0.18	0.15	0.92	0.853	0.002024	0.0016	0.135	0.009	0.03	0.019733	0.0480567	0.0791882	0.612401	0.616498	0.591631	14.948	45.087	0.0897389	2.5413	0.836166	0.5	0.5	16.9336	1.02286	2	1.24644	0.196268	0.368506	276.086	0.754619
81	male	82.7736	0.275472	39.1059	0.970281	0.851618	17.3343	0.404089	0.843005	0.411919	0.0283795	11.7116	1.45744	0.495229	28.6277	0.79	0.8	0.002	0.16	0.18	0.15	0.92	0.853	0.002024	0.0016	0.135	0.009	0.03	0.0224816	0.0437868	0.0789356	0.258187	0.612443	0.527014	14.9965	43.9791	0.142467	2.91394	1.79977	0.5	0.5	14.3907	0.579529	2	0.834009	0.174388	0.373199	136.106	0.644569
82	male	88.201	0.275289	33.7588	0.791241	1.12524	17.8996	0.442325	0.975724	0.41522	0.0252902	12.7045	1.52539	0.521841	22.2812	0.79	0.8	0.002	0.16	0.18	0.15	0.92	0.853	0.002024	0.0016	0.135	0.009	0.03	0.019354	0.0418636	0.0830567	0.513528	0.642568	0.566282	15.0737	43.9082	0.0885008	3.14999	0.816862	0.5	0.5	13.652	1.21722	2	1.18905	0.169554	0.375901	135.375	0.741274
83	male	64.7322	0.205078	77.6575	0.753959	0.9402	17.7664	0.419528	1.26834	0.530384	0.0255139	15.8809	1.6363	0.506849	8.12683	0.79	0.8	0.002	0.16	0.18	0.15	0.92	0.853	0.002024	0.0016	0.135	0.009	0.03	0.0219755	0.0523541	0.0747431	0.486039	0.570695	0.625316	15.3809	45.2738	0.153093	2.59665	1.24711	0.5	0.5	9.85755	0.457593	2	1.25347	0.206704	0.345566	75.2368	0.928394
84	male	79.2846	0.247874	24.8029	0.830794	0.925291	17.8846	0.472471	1.01817	0.408675	0.030506	12.8664	1.3955	0.511639	14.6771	0.76605	0.775747	0.00193937	0.180788	0.209104	0.174253	0.892109	0.82714	0.00196264	0.00155149	0.156828	0.0104552	0.0348506	0.0273054	0.0368432	0.114692	0.340335	0.668653	0.670416	15.3351	45.6806	0.120352	3.50625	0.318275	0.491141	0.491141	13.9837	0.582749	1.96456	0.886585	0.212382	0.440314	47.4407	0.748392
85	male	75.3971	0.243964	27.6498	0.650663	0.92033	17.5798	0.476308	0.9927	0.455381	0.0268002	12.3298	1.50185	0.51574	17.4072	0.779169	0.789032	0.00197258	0.169401	0.193161	0.160968	0.907387	0.841306	0.00199625	0.00157806	0.144871	0.00965806	0.0321935	0.023472	0.0422923	0.0938622	0.58958	0.644807	0.516967	15.4276	44.1883	0.0837691	2.93423	1.19298	0.495994	0.495994	6.80597	0.819223	1.98397	1.12735	0.154419	0.398796	184.679	0.875221
86	male	80.2266	0.256248	25.0296	1.03432	1.12057	17.6941	0.422594	0.973243	0.45317	0.0307946	12.241	1.46886	0.518414	24.7969	0.767095	0.776805	0.00194201	0.179881	0.207834	0.173195	0.893326	0.828268	0.00196532	0.00155361	0.155876	0.0103917	0.034639	0.0266113	0.0386031	0.105744	0.28958	0.706376	0.491721	15.3181	43.0615	0.158654	3.241	0.418218	0.491527	0.491527	19.9988	0.643719	1.9661	0.802423	0.146119	0.433665	179.268	0.804238
87	male	65.7396	0.214674	18.7508	1.26242	0.886233	17.4994	0.458344	0.912342	0.421574	0.0331493	10.9636	1.407	0.532603	10.1319	0.73816	0.747504	0.00186876	0.204997	0.242995	0.202496	0.85963	0.797026	0.00189119	0.00149501	0.182246	0.0121498	0.0404992	0.0321405	0.025706	0.144338	0.417437	0.793189	0.427427	14.9495	43.0212	0.0973815	3.772	0.757934	0.480824	0.480824	20.2372	1.31982	1.92328	1.00574	0.150361	0.437003	197.986	0.81152
88	male	75.3398	0.24157	22.6973	0.896041	1.14288	17.66	0.436591	1.10197	0.460801	0.0307194	12.0253	1.57268	0.544639	16.3146	0.756347	0.765921	0.0019148	0.189211	0.220895	0.184079	0.880809	0.816663	0.00193778	0.00153184	0.165671	0.0110448	0.0368159	0.0253871	0.0365815	0.12783	0.348714	0.741507	0.482806	15.285	45.2728	0.121719	3.28732	1.03574	0.487551	0.487551	17.0744	0.482682	1.9502	1.14587	0.157389	0.40133	114.745	0.737325
89	male	79.5758	0.251284	30.8719	0.977678	1.03233	17.7954	0.419264	1.09653	0.437766	0.025647	12.5641	1.60332	0.525638	22.1987	0.79	0.8	0.002	0.16	0.18	0.15	0.92	0.853	0.002024	0.0016	0.135	0.009	0.03	0.0224842	0.0415034	0.0810129	0.429836	0.669587	0.250666	15.2494	44.7491	0.113162	2.99914	0.726996	0.5	0.5	7.20866	1.5314	2	0.753155	0.194506	0.389676	209.357	0.737213
90	male	81.2434	0.262596	61.0409	1.16744	0.991073	17.5894	0.45645	1.20851	0.498957	0.0244383	13.9338	1.61663	0.543783	26.3389	0.79	0.8	0.002	0.16	0.18	0.15	0.92	0.853	0.002024	0.0016	0.135	0.009	0.03	0.0194649	0.0502334	0.0778451	0.408458	0.622306	0.454215	14.7858	44.0299	0.111771	2.49423	0.549687	0.5	0.5	13.0215	1.46119	2	1.18811	0.220219	0.389903	188.501	0.865556
91	male	87.1918	0.265877	18.9218	1.10326	1.07265	18.1091	0.471892	1.05445	0.406893	0.0333885	11.7219	1.47711	0.521642	29.6161	0.738948	0.748302	0.00187075	0.204313	0.242038	0.201698	0.860547	0.797877	0.0018932	0.0014966	0.181528	0.0121019	0.0403396	0.0319663	0.0296534	0.145674	0.409904	0.836705	0.488107	15.1489	41.0861	0.160693	3.41996	0.722962	0.481115	0.481115	13.5388	1.18311	1.92445	0.639933	0.154567	0.408598	60.7019	0.769077
92	male	64.1821	0.229919	65.8874	1.21636	1.20033	16.7078	0.409234	1.1187	0.466285	0.0239279	13.1243	1.57731	0.475066	12.465	0.79	0.8	0.002	0.16	0.18	0.15	0.92	0.853	0.002024	0.0016	0.135	0.009	0.03	0.0207656	0.0448397	0.0712911	0.564372	0.589357	0.583059	15.0823	42.3795	0.087961	2.78504	1.12197	0.5	0.5	19.3545	1.50708	2	1.09204	0.240716	0.343771	68.3179	0.934372
93	male	70.7958	0.231527	60.1703	1.39104	1.17902	17.4865	0.474942	1.10419	0.480719	0.0260079	14.0079	1.5151	0.492408	15.3481	0.79	0.8	0.002	0.16	0.18	0.15	0.92	0.853	0.002024	0.0016	0.135	0.009	0.03	0.0197404	0.0499298	0.0767396	0.414659	0.565955	0.357941	14.9533	45.1586	0.119827	2.73914	1.12131	0.5	0.5	10.3206	1.64835	2	1.69376	0.190824	0.399895	207.666	0.849539
94	male	78.9978	0.247077	43.0315	0.864841	0.877386	17.881	0.486637	0.998054	0.425437	0.0263436	12.5196	1.56334	0.459783	21.9948	0.79	0.8	0.002	0.16	0.18	0.15	0.92	0.853	0.002024	0.0016	0.135	0.009	0.03	0.0223226	0.0421837	0.0796972	0.496721	0.625242	0.497637	14.73	44.4177	0.137952	2.6623	0.810674	0.5	0.5	11.904	1.0992	2	0.987225	0.162267	0.377173	91.1433	0.847637
95	male	69.4429	0.224022	18.462	1.07104	0.945912	17.6063	0.437555	0.99061	0.424801	0.0346264	11.1625	1.4814	0.614824	13.3866	0.736829	0.746156	0.00186539	0.206152	0.244613	0.203844	0.858079	0.795589	0.00188777	0.00149231	0.18346	0.0122306	0.0407688	0.0341626	0.0260888	0.140958	0.383138	0.779514	0.489865	14.9361	45.6207	0.0854242	3.62402	0.628942	0.480332	0.480332	6.44634	1.263	1.92131	0.898415	0.177363	0.455529	80.5399	0.692754
96	male	67.609	0.232124	37.7372	0.798976	0.796119	17.0664	0.412805	1.02529	0.415496	0.0261698	11.4226	1.48937	0.507124	7.77108	0.79	0.8	0.002	0.16	0.18	0.15	0.92	0.853	0.002024	0.0016	0.135	0.009	0.03	0.0200531	0.0398661	0.0812709	0.446473	0.633049	0.481926	14.7398	45.4694	0.119846	3.22465	0.999342	0.5	0.5	18.0065	0.574217	2	1.32307	0.177468	0.40786	160.984	0.684073
97	male	82.2605	0.268668	41.636	0.752493	1.08203	17.498	0.436378	0.851048	0.426516	0.0239331	12.0392	1.64129	0.46398	22.4123	0.79	0.8	0.002	0.16	0.18	0.15	0.92	0.853	0.002024	0.0016	0.135	0.009	0.03	0.020934	0.0431172	0.0829611	0.364647	0.618839	0.605801	14.998	44.4099	0.105018	3.07761	0.773767	0.5	0.5	12.6913	1.82157	2	0.990222	0.202035	0.373999	125.72	0.712083
98	male	84.5094	0.279718	43.5465	1.16852	0.87465	17.3817	0.43719	0.992074	0.416874	0.0270285	11.7343	1.62762	0.479409	27.533	0.79	0.8	0.002	0.16	0.18	0.15	0.92	0.853	0.002024	0.0016	0.135	0.009	0.03	0.0217869	0.0420255	0.0786222	0.527385	0.640788	0.611668	14.7865	43.9842	0.0905416	2.89749	1.40671	0.5	0.5	12.5249	1.07069	2	1.16136	0.190335	0.353387	174.179	0.63861
99	male	82.7374	0.262669	51.7085	0.946665	1.34269	17.7479	0.410277	1.07716	0.479209	0.0265564	13.1493	1.53453	0.5013	24.9976	0.79	0.8	0.002	0.16	0.18	0.15	0.92	0.853	0.002024	0.0016	0.135	0.009	0.03	0.0194407	0.0456502	0.0752443	0.361344	0.567595	0.336092	15.1908	43.6413	0.114733	2.79594	1.42498	0.5	0.5	23.1349	3.46872	2	1.38299	0.152606	0.367362	102.925	0.994446
100	male	90.2882	0.279888	29.1114	0.930183	0.749638	17.9607	0.492821	1.05481	0.443947	0.0267267	12.7423	1.52226	0.526954	22.395	0.785905	0.795853	0.00198963	0.163555	0.184976	0.154147	0.915231	0.848578	0.00201351	0.00159171	0.138732	0.00924882	0.0308294	0.0231021	0.0420949	0.0869194	0.341387	0.64129	0.508058	15.4268	43.4007	0.0898089	3.10529	2.0054	0.498485	0.498485	11.5465	0.663256	1.99394	0.881564	0.190795	0.420021	195.441	0.873074
101	male	66.4382	0.217906	77.1645	0.869001	0.806525	17.4612	0.430191	1.17698	0.54182	0.0236199	15.1588	1.44273	0.5223	10.7924	0.79	0.8	0.002	0.16	0.18	0.15	0.92	0.853	0.002024	0.0016	0.135	0.009	0.03	0.0186276	0.0555325	0.0727664	0.679958	0.602013	0.624958	15.6923	45.1922	0.146475	2.6625	0.687056	0.5	0.5	17.0217	1.30173	2	0.974491	0.191186	0.323484	297.403	0.981662
102	male	80.7804	0.275551	59.0565	1.35151	0.999366	17.1219	0.427622	1.08097	0.459673	0.0282781	12.8136	1.493	0.531066	21.8719	0.79	0.8	0.002	0.16	0.18	0.15	0.92	0.853	0.002024	0.0016	0.135	0.009	0.03	0.0197618	0.0462453	0.0742482	0.518746	0.573056	0.391709	14.7786	44.048	0.204761	3.08769	0.848378	0.5	0.5	19.8225	0.842483	2	1.03933	0.145782	0.367896	140.182	0.762487
103	male	75.9592	0.246727	72.8914	0.930956	1.01502	17.5462	0.436903	1.16335	0.541543	0.0250784	15.0186	1.57378	0.466884	18.9376	0.79	0.8	0.002	0.16	0.18	0.15	0.92	0.853	0.002024	0.0016	0.135	0.009	0.03	0.0190988	0.0534276	0.0752162	0.596186	0.563691	0.392677	14.9728	45.0141	0.141443	2.52964	1.11475	0.5	0.5	20.4744	1.00763	2	0.642996	0.19988	0.346286	154.452	0.767907
104	male	82.6364	0.249583	74.4608	0.750145	0.853571	18.1961	0.455504	1.17072	0.545548	0.0282169	16.784	1.55051	0.534139	17.3856	0.79	0.8	0.002	0.16	0.18	0.15	0.92	0.853	0.002024	0.0016	0.135	0.009	0.03	0.020231	0.0490387	0.0757585	0.571264	0.601812	0.699703	14.8783	44.5124	0.11543	2.7984	0.627621	0.5	0.5	19.0359	0.56305	2	1.21772	0.166909	0.374074	139.976	0.912008
105	male	63.7366	0.226605	76.1957	0.993231	0.955047	16.771	0.441512	1.10678	0.536085	0.0272305	13.842	1.44951	0.487006	8.80372	0.79	0.8	0.002	0.16	0.18	0.15	0.92	0.853	0.002024	0.0016	0.135	0.009	0.03	0.0185355	0.0489288	0.075022	0.439045	0.512284	0.67076	14.7097	45.2263	0.11187	2.75851	0.87831	0.5	0.5	26.5753	0.887321	2	0.631912	0.21667	0.355361	241.431	0.901242
106	male	76.4314	0.2595	49.1738	0.934126	0.941248	17.162	0.412496	0.947153	0.431215	0.0289504	11.855	1.6074	0.514849	17.8776	0.79	0.8	0.002	0.16	0.18	0.15	0.92	0.853	0.002024	0.0016	0.135	0.009	0.03	0.0214852	0.0455946	0.079913	0.544431	0.619446	0.345678	15.3306	43.2464	0.154683	3.02218	0.831553	0.5	0.5	12.5516	1.2278	2	0.529407	0.158949	0.35358	131.785	0.767741
107	male	82.0008	0.264616	56.1908	0.994265	1.03067	17.6036	0.401628	1.1788	0.477003	0.0284034	13.5654	1.51218	0.512113	23.9345	0.79	0.8	0.002	0.16	0.18	0.15	0.92	0.853	0.002024	0.0016	0.135	0.009	0.03	0.0220437	0.0430154	0.0764679	0.499544	0.599585	0.632006	14.9717	44.2534	0.139942	3.05359	1.01593	0.5	0.5	9.09903	1.19366	2	1.57482	0.188296	0.379685	178.848	0.839311
108	male	82.3244	0.277398	59.7233	1.32858	1.14535	17.2271	0.423368	1.20682	0.444831	0.0277024	13.1934	1.38659	0.560715	19.7751	0.79	0.8	0.002	0.16	0.18	0.15	0.92	0.853	0.002024	0.0016	0.135	0.009	0.03	0.0201521	0.0439081	0.0675858	0.337552	0.565737	0.342898	15.0169	42.4973	0.0959219	2.65096	0.772642	0.5	0.5	21.096	1.5468	2	0.777005	0.194457	0.375942	151.011	0.952877
109	male	79.0303	0.246633	76.4427	1.19894	0.917647	17.9007	0.407527	1.21543	0.526612	0.0264224	16.0799	1.47768	0.464865	23.939	0.79	0.8	0.002	0.16	0.18	0.15	0.92	0.853	0.002024	0.0016	0.135	0.009	0.03	0.0196986	0.0569283	0.074924	0.412336	0.522698	0.498074	14.6088	43.8277	0.110467	2.66106	0.587044	0.5	0.5	28.0718	0.265112	2	0.717948	0.211018	0.334729	109.917	0.92515
110	male	77.7587	0.223414	78.2651	1.04066	1.10774	18.656	0.440105	1.35934	0.558292	0.0239775	17.631	1.51619	0.505992	14.3943	0.79	0.8	0.002	0.16	0.18	0.15	0.92	0.853	0.002024	0.0016	0.135	0.009	0.03	0.020816	0.0536057	0.0736092	0.50374	0.581658	0.723765	15.1654	45.9738	0.111816	2.81103	1.0125	0.5	0.5	23.5678	0.622701	2	0.745693	0.184299	0.36903	154.002	1.02374
111	male	67.5135	0.23186	68.7001	0.978118	0.604636	17.0641	0.477464	1.17919	0.473522	0.024578	13.9134	1.42799	0.529469	10.3544	0.79	0.8	0.002	0.16	0.18	0.15	0.92	0.853	0.002024	0.0016	0.135	0.009	0.03	0.0199625	0.0513999	0.0804544	0.530444	0.556465	0.560444	15.3014	44.8759	0.0983874	2.86135	0.933938	0.5	0.5	19.8638	0.771054	2	1.12394	0.199183	0.351732	155.217	0.834592
112	male	79.0358	0.256712	33.757	0.985847	1.01769	17.5464	0.422675	0.947929	0.416081	0.0286064	12.1786	1.55993	0.523404	22.9731	0.79	0.8	0.002	0.16	0.18	0.15	0.92	0.853	0.002024	0.0016	0.135	0.009	0.03	0.0225288	0.0398651	0.0796248	0.381836	0.6525	0.476498	15.0522	42.708	0.16217	2.71668	0.767832	0.5	0.5	19.0244	0.938125	2	1.07773	0.163221	0.40833	169.89	0.657493
113	male	75.1152	0.241357	76.004	1.02176	0.958018	17.6414	0.410891	1.21942	0.546406	0.0255773	15.6631	1.46982	0.496527	17.574	0.79	0.8	0.002	0.16	0.18	0.15	0.92	0.853	0.002024	0.0016	0.135	0.009	0.03	0.0176771	0.0485849	0.0765387	0.508099	0.569248	0.568239	15.369	45.5859	0.140113	3.16444	1.34924	0.5	0.5	10.2757	0.341321	2	0.5682	0.221998	0.353959	121.629	0.967686
114	male	83.8611	0.272029	18.5233	0.970655	0.964703	17.5579	0.40943	0.992142	0.405719	0.027531	10.9422	1.4177	0.577062	27.5535	0.737112	0.746442	0.00186611	0.205907	0.244269	0.203558	0.858409	0.795894	0.0018885	0.00149288	0.183202	0.0122135	0.0407116	0.0288993	0.0274881	0.153651	0.36425	0.843019	0.50732	15.0939	44.1234	0.116889	3.8854	0.826938	0.480436	0.480436	9.06318	0.951255	1.92173	1.56752	0.170109	0.469961	164.49	0.765935
115	male	77.3041	0.255362	58.4318	0.942832	1.13026	17.399	0.42199	1.0505	0.452899	0.0273588	13.4159	1.61285	0.488232	22.6108	0.79	0.8	0.002	0.16	0.18	0.15	0.92	0.853	0.002024	0.0016	0.135	0.009	0.03	0.0190379	0.0436114	0.0756558	0.365072	0.651959	0.52328	15.5814	45.1347	0.115863	2.7763	0.910837	0.5	0.5	24.5362	1.18253	2	1.03052	0.225992	0.356742	48.3697	0.804722
116	male	78.1279	0.261149	37.6414	0.724965	0.986158	17.2965	0.444076	0.942079	0.419161	0.0291231	11.6034	1.48764	0.453227	24.0937	0.79	0.8	0.002	0.16	0.18	0.15	0.92	0.853	0.002024	0.0016	0.135	0.009	0.03	0.0214276	0.039768	0.0831906	0.481887	0.583191	0.463932	15.3013	45.8232	0.0821262	3.40511	0.444497	0.5	0.5	14.1917	3.57787	2	1.08946	0.174053	0.359416	221.537	0.890253
117	male	72.3489	0.229259	43.2643	1.53565	0.863885	17.7645	0.485128	0.956649	0.486309	0.0270377	12.158	1.37993	0.527859	14.9281	0.79	0.8	0.002	0.16	0.18	0.15	0.92	0.853	0.002024	0.0016	0.135	0.009	0.03	0.0223456	0.0434383	0.0731799	0.353434	0.624274	0.531825	15.071	45.3265	0.101739	2.87485	0.602785	0.5	0.5	12.5161	0.374638	2	0.916845	0.17674	0.392706	125.106	0.660329
118	male	76.0937	0.267917	57.1726	0.869638	1.05287	16.8529	0.449462	1.04862	0.46389	0.0244222	12.4859	1.60459	0.546591	19.0711	0.79	0.8	0.002	0.16	0.18	0.15	0.92	0.853	0.002024	0.0016	0.135	0.009	0.03	0.020463	0.0468338	0.076225	0.530826	0.622035	0.441719	15.4102	45.9308	0.114686	2.92276	1.4873	0.5	0.5	25.6016	0.798161	2	0.992909	0.204054	0.354988	255.301	0.777893
119	male	86.7013	0.265964	55.3252	0.863605	1.02154	18.0552	0.431128	1.08351	0.487595	0.0272947	13.9227	1.65765	0.516011	23.3886	0.79	0.8	0.002	0.16	0.18	0.15	0.92	0.853	0.002024	0.0016	0.135	0.009	0.03	0.0215602	0.0477717	0.0790536	0.45941	0.661483	0.404962	15.1293	43.3444	0.145102	2.84607	0.46855	0.5	0.5	6.84384	1.22361	2	1.31938	0.2067	0.357982	100.108	0.774622
120	male	81.6093	0.273202	56.0725	1.10115	1.16869	17.2833	0.438275	1.03205	0.470592	0.0257349	12.9152	1.46164	0.535256	25.0201	0.79	0.8	0.002	0.16	0.18	0.15	0.92	0.853	0.002024	0.0016	0.135	0.009	0.03	0.0189326	0.047232	0.0776626	0.399522	0.611235	0.547119	14.6475	44.527	0.137588	2.90004	1.54981	0.5	0.5	16.0706	1.22821	2	0.647557	0.226206	0.366444	248.153	0.902453
121	male	77.8457	0.253133	22.4881	1.12366	0.804769	17.5365	0.407868	1.03067	0.440436	0.0321292	11.9083	1.55981	0.612096	12.2549	0.755383	0.764945	0.00191236	0.190047	0.222066	0.185055	0.879686	0.815622	0.00193531	0.00152989	0.16655	0.0111033	0.0370111	0.0289301	0.0302455	0.137937	0.446629	0.732381	0.562592	15.3628	43.7838	0.126044	3.43505	0.454528	0.487195	0.487195	13.3114	0.61747	1.94877	0.855229	0.190956	0.448276	66.796	0.727317
122	male	78.0657	0.248515	33.874	1.11193	0.936138	17.7237	0.423872	0.978155	0.452156	0.0264362	12.1822	1.53512	0.510076	23.5054	0.79	0.8	0.002	0.16	0.18	0.15	0.92	0.853	0.002024	0.0016	0.135	0.009	0.03	0.0196404	0.0414233	0.0796843	0.434638	0.656052	0.481814	15.0885	43.7103	0.084711	3.00431	1.96702	0.5	0.5	18.6253	0.85391	2	0.813606	0.172643	0.409006	88.1645	0.651954
123	male	71.574	0.231603	30.198	0.88609	1.06626	17.5795	0.456786	0.950886	0.440958	0.0285241	12.3259	1.43906	0.529102	11.2756	0.79	0.8	0.002	0.16	0.18	0.15	0.92	0.853	0.002024	0.0016	0.135	0.009	0.03	0.0221815	0.0434729	0.0769351	0.303064	0.610007	0.598573	15.151	43.9103	0.131016	3.03017	1.7966	0.5	0.5	18.2691	0.757812	2	1.05522	0.172051	0.365116	72.6339	0.776752
124	male	81.7086	0.257989	33.256	0.922448	0.777126	17.7965	0.404467	1.01888	0.491909	0.0284778	12.6211	1.49807	0.485204	21.3631	0.79	0.8	0.002	0.16	0.18	0.15	0.92	0.853	0.002024	0.0016	0.135	0.009	0.03	0.0209645	0.0415837	0.077648	0.528325	0.623522	0.47873	14.8259	46.4564	0.101041	2.88495	1.01204	0.5	0.5	13.8689	2.02044	2	0.669126	0.16181	0.427424	130.739	0.648114
125	male	89.5836	0.274622	32.501	1.11958	0.943768	18.0612	0.43145	1.12147	0.414147	0.0277943	12.9724	1.37303	0.493275	19.8329	0.79	0.8	0.002	0.16	0.18	0.15	0.92	0.853	0.002024	0.0016	0.135	0.009	0.03	0.0210466	0.0413738	0.0751026	0.461381	0.6383	0.52674	15.042	44.448	0.106662	3.06062	1.4438	0.5	0.5	25.5721	0.596985	2	0.764661	0.20963	0.426025	99.7859	0.643749
126	male	83.0315	0.268063	26.3046	0.893692	1.17338	17.5996	0.464864	1.02246	0.41601	0.0301405	12.1321	1.54279	0.48466	19.6179	0.77297	0.782755	0.00195689	0.174782	0.200694	0.167245	0.900168	0.834612	0.00198037	0.00156551	0.150521	0.0100347	0.033449	0.022628	0.0370341	0.101984	0.288748	0.660251	0.681116	15.1448	43.8927	0.0462426	3.25219	0.319809	0.493701	0.493701	12.2286	0.244672	1.9748	1.24654	0.181872	0.40619	225.195	0.887016
127	male	70.2941	0.23141	43.3218	1.03868	1.00923	17.4288	0.456606	0.97376	0.440988	0.0279784	12.0075	1.48302	0.475295	13.355	0.79	0.8	0.002	0.16	0.18	0.15	0.92	0.853	0.002024	0.0016	0.135	0.009	0.03	0.0224452	0.0381962	0.0775561	0.427572	0.599465	0.414445	14.7669	43.5326	0.0904835	2.91843	2.14693	0.5	0.5	9.14784	0.360681	2	0.856293	0.154814	0.377021	135.959	0.685716
128	male	75.9146	0.24524	28.7506	0.756711	0.819888	17.5941	0.380935	0.97189	0.425795	0.0281409	12.2139	1.53436	0.486991	17.2822	0.784243	0.79417	0.00198542	0.164997	0.186996	0.15583	0.913295	0.846783	0.00200925	0.00158834	0.140247	0.00934982	0.0311661	0.0239087	0.0403934	0.0789089	0.434538	0.618756	0.506162	14.8211	43.4372	0.157891	3.04814	0.783711	0.49787	0.49787	14.2737	1.04106	1.99148	0.854061	0.147962	0.376245	76.1842	0.670552
129	male	82.1119	0.261056	19.373	0.985965	0.958963	17.7352	0.411232	0.919867	0.451644	0.0295295	11.2953	1.5535	0.529245	20.7815	0.741027	0.750407	0.00187602	0.202508	0.239511	0.199593	0.862968	0.800122	0.00189853	0.00150081	0.179634	0.0119756	0.0399186	0.0247991	0.0284553	0.135032	0.405304	0.765754	0.623623	14.6815	43.9514	0.132608	3.55574	0.920878	0.481884	0.481884	13.2242	1.43588	1.92752	1.12916	0.161861	0.444444	104.088	0.76008
130	male	81.3698	0.278672	55.7856	1.0974	1.12438	17.0878	0.443584	1.04947	0.492806	0.0271258	12.8861	1.44837	0.536045	25.8764	0.79	0.8	0.002	0.16	0.18	0.15	0.92	0.853	0.002024	0.0016	0.135	0.009	0.03	0.0207582	0.0482763	0.0783884	0.424865	0.573748	0.44702	14.4567	43.0354	0.0994267	3.2994	1.72234	0.5	0.5	11.8433	0.745404	2	1.33718	0.257721	0.367346	160.899	0.883572
131	male	81.0705	0.273481	63.4735	1.52405	1.37333	17.2174	0.434914	1.01281	0.505139	0.0245097	13.6046	1.54764	0.563984	24.5643	0.79	0.8	0.002	0.16	0.18	0.15	0.92	0.853	0.002024	0.0016	0.135	0.009	0.03	0.0201717	0.0479425	0.0793165	0.439043	0.632564	0.423156	14.552	42.5807	0.107817	2.81531	1.48861	0.5	0.5	33.3534	0.6089	2	1.27719	0.181407	0.372967	63.3984	0.746465
132	male	81.3169	0.255641	69.9708	0.981802	1.07482	17.8351	0.436158	1.13413	0.500365	0.0248908	15.2985	1.5064	0.501053	22.5297	0.79	0.8	0.002	0.16	0.18	0.15	0.92	0.853	0.002024	0.0016	0.135	0.009	0.03	0.0188487	0.049818	0.0741808	0.491142	0.605551	0.423597	14.9699	44.9244	0.115611	2.74798	0.473345	0.5	0.5	17.5246	1.06346	2	0.79661	0.268213	0.367346	143.604	0.818351
133	male	77.5709	0.255539	42.8914	0.797194	1.18456	17.4229	0.463808	0.914953	0.46486	0.0273365	11.6538	1.54461	0.528814	15.9186	0.79	0.8	0.002	0.16	0.18	0.15	0.92	0.853	0.002024	0.0016	0.135	0.009	0.03	0.0213162	0.0399967	0.0739154	0.423402	0.558505	0.282752	15.1664	45.0048	0.112319	2.73144	1.55804	0.5	0.5	13.0527	0.616263	2	1.1592	0.186952	0.333967	80.481	0.711941
134	male	77.1618	0.24648	70.588	0.901035	0.990526	17.6934	0.432227	1.22107	0.49612	0.0246525	15.253	1.58987	0.487491	16.7505	0.79	0.8	0.002	0.16	0.18	0.15	0.92	0.853	0.002024	0.0016	0.135	0.009	0.03	0.0200593	0.0508603	0.0717089	0.569032	0.614776	0.410346	14.7353	44.3054	0.128096	2.99276	0.792581	0.5	0.5	10.9963	2.47363	2	0.893177	0.209832	0.3319	83.0058	0.79453
135	male	86.8777	0.271091	49.1414	1.32706	1.0956	17.9018	0.378412	1.04729	0.470367	0.0283105	12.9697	1.42466	0.474665	28.4634	0.79	0.8	0.002	0.16	0.18	0.15	0.92	0.853	0.002024	0.0016	0.135	0.009	0.03	0.0217784	0.0427531	0.0800739	0.378361	0.590929	0.583529	14.987	42.8409	0.118659	3.02299	1.30853	0.5	0.5	21.1389	1.67742	2	1.07912	0.210773	0.395563	146.807	0.813625
136	male	73.5261	0.24446	38.6414	0.904349	0.980017	17.3427	0.494805	0.951611	0.425285	0.0280672	11.9287	1.61369	0.473982	14.6587	0.79	0.8	0.002	0.16	0.18	0.15	0.92	0.853	0.002024	0.0016	0.135	0.009	0.03	0.0208718	0.0403384	0.0778843	0.345436	0.642497	0.425578	14.8229	43.6865	0.150952	2.72436	0.93881	0.5	0.5	10.3388	0.831351	2	0.87616	0.209201	0.381662	138.098	0.726055
137	male	85.0608	0.267431	51.5942	1.36705	0.9971	17.8344	0.45904	1.09602	0.460342	0.0270923	13.2716	1.52505	0.52105	25.99	0.79	0.8	0.002	0.16	0.18	0.15	0.92	0.853	0.002024	0.0016	0.135	0.009	0.03	0.0213002	0.0444123	0.0718532	0.423092	0.617314	0.418834	14.9445	46.1974	0.171072	2.91401	0.886986	0.5	0.5	20.5436	0.478196	2	0.695564	0.175972	0.323635	112.212	0.977088
138	male	76.9861	0.241204	38.5577	1.03877	0.847133	17.8654	0.42183	1.03546	0.424905	0.0284565	12.6656	1.62481	0.520777	13.5005	0.79	0.8	0.002	0.16	0.18	0.15	0.92	0.853	0.002024	0.0016	0.135	0.009	0.03	0.0217999	0.0405296	0.0774941	0.410788	0.59686	0.599797	14.8876	46.5437	0.118776	3.23076	1.14768	0.5	0.5	12.0972	1.9543	2	1.80122	0.168218	0.36991	112.171	0.759015
139	male	74.8444	0.237967	38.8294	1.12287	0.948335	17.7346	0.438478	0.951835	0.400584	0.0279787	12.5137	1.4289	0.543863	16.7459	0.79	0.8	0.002	0.16	0.18	0.15	0.92	0.853	0.002024	0.0016	0.135	0.009	0.03	0.0226364	0.044521	0.0771848	0.361236	0.593834	0.441692	15.4927	44.0125	0.118322	2.86141	0.885686	0.5	0.5	7.60918	1.48988	2	1.25723	0.165102	0.402539	100.324	0.857267
140	male	82.9474	0.266167	62.5006	1.00368	1.19994	17.6532	0.451638	1.10423	0.49969	0.0265129	14.1223	1.61016	0.484654	29.9952	0.79	0.8	0.002	0.16	0.18	0.15	0.92	0.853	0.002024	0.0016	0.135	0.009	0.03	0.0212214	0.0446355	0.0735716	0.54864	0.573158	0.719638	14.9792	42.1685	0.124828	2.94342	0.512144	0.5	0.5	25.3714	0.364729	2	1.26695	0.150266	0.377653	83.547	1.02536
141	male	78.3777	0.273826	74.3985	0.97364	0.932866	16.9184	0.434189	1.3291	0.465161	0.0247225	14.0621	1.48748	0.539372	23.3864	0.79	0.8	0.002	0.16	0.18	0.15	0.92	0.853	0.002024	0.0016	0.135	0.009	0.03	0.0193424	0.0460936	0.0731788	0.372177	0.592473	0.639911	14.9632	44.2122	0.162912	2.79445	0.79549	0.5	0.5	22.1791	1.28874	2	1.66651	0.159541	0.337347	237.138	0.710034
142	male	83.0397	0.27197	56.9122	0.939427	0.834895	17.4736	0.405015	1.06532	0.439103	0.0267327	13.6246	1.4994	0.526025	21.5311	0.79	0.8	0.002	0.16	0.18	0.15	0.92	0.853	0.002024	0.0016	0.135	0.009	0.03	0.0203182	0.0443016	0.0706715	0.435138	0.586325	0.622003	14.7667	44.0429	0.112985	2.74828	0.63577	0.5	0.5	6.28442	0.696188	2	1.02246	0.16897	0.328072	154.717	0.759705
143	male	81.2869	0.252119	27.236	0.931284	1.17011	17.9559	0.419726	1.0609	0.463586	0.0281141	12.6839	1.49463	0.537259	23.3584	0.777262	0.787101	0.00196775	0.171056	0.195479	0.162899	0.905166	0.839247	0.00199137	0.0015742	0.146609	0.00977393	0.0325798	0.0214454	0.0412117	0.0979692	0.446904	0.715304	0.437905	15.2457	45.3233	0.12304	2.91566	0.508576	0.495288	0.495288	22.5928	1.12081	1.98115	1.16381	0.187986	0.385719	382.302	0.905699
144	male	76.2883	0.258022	60.0516	1.0693	0.833786	17.1949	0.466539	1.03296	0.494075	0.0267514	13.2249	1.5223	0.446977	20.21	0.79	0.8	0.002	0.16	0.18	0.15	0.92	0.853	0.002024	0.0016	0.135	0.009	0.03	0.0195377	0.046536	0.0713805	0.357376	0.627239	0.518099	15.1864	44.04	0.121752	2.79369	2.28709	0.5	0.5	11.7174	0.439566	2	0.825329	0.223241	0.356697	207.716	0.738448
145	male	72.6098	0.226997	28.4776	0.7896	1.30525	17.8849	0.465459	0.958823	0.46743	0.0292241	12.804	1.36042	0.492905	12.5525	0.782984	0.792896	0.00198224	0.166089	0.188525	0.157104	0.91183	0.845425	0.00200603	0.00158579	0.141394	0.00942626	0.0314209	0.0237977	0.0433963	0.0947319	0.42794	0.681898	0.226632	15.0287	44.7538	0.110015	3.34133	2.16668	0.497405	0.497405	6.54011	0.379303	1.98962	0.953699	0.183908	0.381324	58.7922	0.783427
146	male	63.4167	0.248434	79.6843	1.13914	0.9522	15.977	0.430345	1.1585	0.519072	0.0225045	13.1325	1.46851	0.476876	13.3964	0.79	0.8	0.002	0.16	0.18	0.15	0.92	0.853	0.002024	0.0016	0.135	0.009	0.03	0.0177963	0.0500906	0.0763525	0.543212	0.56764	0.64813	15.2888	44.2775	0.107526	2.6768	2.53396	0.5	0.5	14.2663	0.673566	2	1.0352	0.240494	0.355353	57.9571	0.936379
147	male	82.546	0.266183	23.2453	0.912471	0.885473	17.6099	0.452318	1.08081	0.457586	0.0337642	11.847	1.48692	0.535505	24.4386	0.758872	0.768478	0.0019212	0.187019	0.217826	0.181522	0.88375	0.81939	0.00194425	0.00153696	0.16337	0.0108913	0.0363044	0.0279858	0.0348607	0.119543	0.331551	0.73167	0.475495	14.6019	41.8324	0.106477	3.37351	2.77916	0.488486	0.488486	11.8554	4.26312	1.95393	0.730934	0.133598	0.42632	64.7043	0.736362
148	male	86.2921	0.276029	54.3298	0.776693	1.20002	17.6811	0.449897	1.09305	0.442649	0.0251436	12.925	1.5986	0.546884	30.0143	0.79	0.8	0.002	0.16	0.18	0.15	0.92	0.853	0.002024	0.0016	0.135	0.009	0.03	0.020158	0.0470095	0.0836574	0.535238	0.589976	0.624896	15.0333	44.5176	0.153131	3.10409	1.78609	0.5	0.5	11.1715	2.436	2	0.956885	0.166507	0.352032	137.929	0.957327
149	male	77.7825	0.251411	23.0001	0.671344	1.14321	17.5893	0.434981	0.987446	0.458224	0.0280258	12.1067	1.60843	0.562907	21.5245	0.757742	0.767334	0.00191833	0.188	0.2192	0.182666	0.882434	0.818169	0.00194135	0.00153467	0.1644	0.01096	0.0365333	0.024495	0.0329269	0.122105	0.455165	0.748816	0.451892	14.8412	44.4247	0.114277	3.31937	0.953272	0.488067	0.488067	10.2362	1.52196	1.95226	1.17558	0.180968	0.392607	136.484	0.868171
150	male	79.1107	0.247177	58.5253	0.930876	0.992415	17.8901	0.461934	1.0212	0.465639	0.0261017	14.189	1.50911	0.488007	21.3695	0.79	0.8	0.002	0.16	0.18	0.15	0.92	0.853	0.002024	0.0016	0.135	0.009	0.03	0.0212535	0.0435533	0.0756095	0.543846	0.599407	0.445475	14.9678	43.8272	0.100907	2.72314	0.982242	0.5	0.5	10.3027	1.70885	2	0.761272	0.235417	0.387936	45.217	0.843621
151	male	69.9049	0.235263	18.7545	0.992313	0.974294	17.2376	0.423379	0.949568	0.41146	0.0317253	10.7635	1.49369	0.57541	16.9945	0.738177	0.747521	0.0018688	0.204982	0.242975	0.202479	0.859649	0.797044	0.00189123	0.00149504	0.182231	0.0121487	0.0404958	0.028019	0.0276169	0.14413	0.447002	0.835615	0.360222	14.9407	43.7136	0.133898	3.80644	1.52214	0.48083	0.48083	15.9844	2.62772	1.92331	0.88617	0.177989	0.444342	359.371	0.702281
152	male	85.3105	0.262043	33.1431	0.874793	1.16628	18.0433	0.411023	0.994443	0.417352	0.0264784	12.9588	1.47216	0.503307	26.5346	0.79	0.8	0.002	0.16	0.18	0.15	0.92	0.853	0.002024	0.0016	0.135	0.009	0.03	0.0207633	0.0413625	0.0855341	0.376599	0.63101	0.287609	15.0731	42.1377	0.106584	2.96581	0.667779	0.5	0.5	15.7174	1.17173	2	1.04455	0.197604	0.401973	107.672	0.898872
153	male	66.4833	0.225097	19.6658	0.929637	0.771193	17.1859	0.432536	0.982004	0.454447	0.0333792	10.9155	1.53588	0.538947	18.8832	0.742377	0.751774	0.00187943	0.201337	0.237871	0.198226	0.86454	0.801579	0.00190199	0.00150355	0.178403	0.0118936	0.0396452	0.0282456	0.0272132	0.129622	0.286354	0.779692	0.487117	14.83	44.7755	0.110117	3.54687	1.66155	0.482384	0.482384	7.55769	1.15198	1.92952	1.13575	0.138617	0.462174	100.696	0.644355
154	male	72.0209	0.251498	72.8575	1.0488	1.12873	16.9224	0.449949	1.19499	0.550473	0.0246947	13.8383	1.46177	0.523436	15.6193	0.79	0.8	0.002	0.16	0.18	0.15	0.92	0.853	0.002024	0.0016	0.135	0.009	0.03	0.0180509	0.0493492	0.0829425	0.547718	0.564581	0.36	14.427	45.6325	0.124122	2.97339	0.633005	0.5	0.5	24.4329	0.429364	2	1.34145	0.198566	0.360123	182.429	0.596748
155	male	69.1162	0.216406	34.0487	1.25129	1.40761	17.8712	0.416281	0.988963	0.441283	0.0267481	12.7048	1.50922	0.535513	10.9283	0.79	0.8	0.002	0.16	0.18	0.15	0.92	0.853	0.002024	0.0016	0.135	0.009	0.03	0.0210562	0.0419497	0.0825236	0.278736	0.590347	0.61618	14.8082	43.9604	0.0882204	2.99819	0.674666	0.5	0.5	14.8993	0.538815	2	0.820818	0.112123	0.362485	61.2874	0.73182
156	male	77.818	0.246407	49.2545	0.962244	0.915683	17.7711	0.477534	1.08339	0.484772	0.0265841	12.8418	1.56122	0.531134	21.3944	0.79	0.8	0.002	0.16	0.18	0.15	0.92	0.853	0.002024	0.0016	0.135	0.009	0.03	0.0206573	0.0427197	0.0746614	0.520155	0.600503	0.553619	14.7601	42.322	0.147719	2.99582	1.0676	0.5	0.5	19.0579	1.37295	2	0.989808	0.189155	0.345624	192.692	0.90948
157	male	81.6534	0.263395	30.7057	0.957348	1.23847	17.6069	0.460746	1.00105	0.374855	0.0286293	12.3571	1.61779	0.527734	23.0193	0.79	0.8	0.002	0.16	0.18	0.15	0.92	0.853	0.002024	0.0016	0.135	0.009	0.03	0.0225655	0.0396911	0.0837035	0.398846	0.661115	0.385989	15.301	45.1891	0.0996109	3.07307	2.40192	0.5	0.5	29.3762	0.886809	2	0.832796	0.182812	0.38404	241.859	0.781098
158	male	79.3199	0.25351	65.4355	0.935952	1.17965	17.6886	0.403858	1.19729	0.499558	0.0228033	14.6022	1.56023	0.535695	19.1272	0.79	0.8	0.002	0.16	0.18	0.15	0.92	0.853	0.002024	0.0016	0.135	0.009	0.03	0.0200226	0.0484153	0.0768447	0.457734	0.577167	0.488545	14.8217	42.4086	0.127628	2.74408	0.934356	0.5	0.5	18.8097	1.12124	2	1.43741	0.231465	0.381997	171.957	0.957229
159	male	87.6378	0.270866	53.5881	0.926807	0.855583	17.9874	0.481255	1.11936	0.489919	0.0266069	13.6593	1.47698	0.514843	25.8356	0.79	0.8	0.002	0.16	0.18	0.15	0.92	0.853	0.002024	0.0016	0.135	0.009	0.03	0.0211218	0.0450975	0.0785915	0.600416	0.618353	0.447778	14.9415	44.2831	0.11884	2.77707	1.27321	0.5	0.5	10.9467	0.917307	2	0.908709	0.20188	0.370226	89.6125	0.873406
160	male	67.3398	0.222277	27.0648	1.14299	1.14531	17.4056	0.424599	1.12481	0.454551	0.0268415	11.7025	1.51326	0.530128	7.9762	0.776474	0.786303	0.00196576	0.171741	0.196437	0.163697	0.904248	0.838395	0.00198935	0.00157261	0.147328	0.00982185	0.0327395	0.0242808	0.0373825	0.0981446	0.429943	0.66719	0.361577	15.1028	44.5844	0.126047	3.50972	1.54903	0.494997	0.494997	18.6498	1.00462	1.97998	1.01537	0.203359	0.412993	215.354	0.631438
161	male	68.3253	0.26712	75.3377	1.01771	1.28588	15.9933	0.496246	1.06618	0.506691	0.0242207	12.5767	1.42146	0.514435	15.5294	0.79	0.8	0.002	0.16	0.18	0.15	0.92	0.853	0.002024	0.0016	0.135	0.009	0.03	0.0190681	0.0498861	0.0805236	0.405154	0.585361	0.595032	15.3157	44.2197	0.142218	2.66628	0.519558	0.5	0.5	9.01373	0.507125	2	1.16275	0.184467	0.375067	105.494	0.857357
162	male	85.4271	0.275762	54.5699	1.27706	0.928872	17.6007	0.445631	1.07712	0.440996	0.0265644	13.3619	1.55072	0.522159	22.6958	0.79	0.8	0.002	0.16	0.18	0.15	0.92	0.853	0.002024	0.0016	0.135	0.009	0.03	0.0185048	0.0466484	0.0796687	0.562839	0.536653	0.750053	15.4241	44.1145	0.103502	2.76013	0.259376	0.5	0.5	22.481	1.16142	2	1.31563	0.176163	0.376943	179.381	0.810455
163	male	66.8489	0.23147	75.6653	1.32956	0.904015	16.9941	0.426712	1.21088	0.475271	0.0254256	14.3461	1.40633	0.561813	9.43546	0.79	0.8	0.002	0.16	0.18	0.15	0.92	0.853	0.002024	0.0016	0.135	0.009	0.03	0.0180926	0.0535016	0.0745029	0.437424	0.577757	0.62825	15.2913	44.3081	0.0957929	2.77222	1.13714	0.5	0.5	17.1731	1.54161	2	0.898497	0.201293	0.327137	364.87	1.05677
164	male	79.0208	0.258453	30.4162	0.936325	1.00363	17.4856	0.411296	0.921566	0.441562	0.029058	11.9352	1.39246	0.463487	17.6609	0.79	0.8	0.002	0.16	0.18	0.15	0.92	0.853	0.002024	0.0016	0.135	0.009	0.03	0.0239407	0.0408632	0.0768109	0.383635	0.54347	0.379354	14.6906	43.5259	0.129872	3.06974	0.787322	0.5	0.5	20.3676	1.24366	2	1.39818	0.173422	0.386224	192.969	0.665347
165	male	78.1478	0.251754	23.3292	0.907954	1.04075	17.6185	0.478002	0.993276	0.439612	0.0295545	11.8282	1.4129	0.49942	16.5348	0.759259	0.768869	0.00192217	0.186683	0.217357	0.181131	0.8842	0.819807	0.00194524	0.00153774	0.163018	0.0108678	0.0362261	0.0291407	0.0332825	0.12024	0.349779	0.801033	0.549003	14.9208	45.0995	0.124002	3.55534	2.11587	0.488628	0.488628	16.1989	0.930079	1.9545	1.19768	0.205086	0.424273	73.0347	0.659419
166	male	78.3025	0.267962	63.7343	0.964271	0.880127	17.0943	0.409468	1.20695	0.462506	0.0247162	13.4796	1.69516	0.519544	21.6689	0.79	0.8	0.002	0.16	0.18	0.15	0.92	0.853	0.002024	0.0016	0.135	0.009	0.03	0.0191787	0.0447062	0.072205	0.528089	0.595579	0.685668	15.2652	44.9278	0.0855495	2.72413	1.26586	0.5	0.5	14.9069	1.48105	2	0.877421	0.198216	0.330412	177.644	0.718224
167	male	84.1348	0.269745	55.6481	0.762065	1.00769	17.6608	0.451332	1.10293	0.445103	0.0259247	13.5271	1.48018	0.498715	26.2746	0.79	0.8	0.002	0.16	0.18	0.15	0.92	0.853	0.002024	0.0016	0.135	0.009	0.03	0.0204691	0.0444194	0.0793473	0.522851	0.637612	0.352945	15.0337	42.9614	0.129503	2.90236	0.634752	0.5	0.5	16.7356	0.621065	2	0.911599	0.191794	0.382963	143.805	0.796844
168	male	63.5082	0.225502	74.8469	1.18386	1.27046	16.7819	0.426463	1.10086	0.54598	0.0255384	13.9704	1.50751	0.473808	10.3617	0.79	0.8	0.002	0.16	0.18	0.15	0.92	0.853	0.002024	0.0016	0.135	0.009	0.03	0.0182969	0.0475296	0.0801792	0.513568	0.544376	0.48264	15.0466	45.159	0.110725	2.33149	0.666194	0.5	0.5	16.1023	2.09533	2	0.924234	0.178565	0.357351	214.01	0.868754
169	male	73.1926	0.231409	39.5795	1.03021	1.12577	17.7846	0.461098	0.967424	0.475262	0.0279038	12.3983	1.58846	0.503019	13.2618	0.79	0.8	0.002	0.16	0.18	0.15	0.92	0.853	0.002024	0.0016	0.135	0.009	0.03	0.0191431	0.040817	0.086982	0.592883	0.648858	0.392006	15.0004	43.2408	0.092694	2.98469	1.6779	0.5	0.5	9.40864	1.77781	2	1.40918	0.167637	0.341074	125.192	0.767324
170	male	65.0782	0.223588	67.8232	1.12764	0.832677	17.0606	0.45153	1.03907	0.479032	0.025825	13.5684	1.47538	0.512756	7.8304	0.79	0.8	0.002	0.16	0.18	0.15	0.92	0.853	0.002024	0.0016	0.135	0.009	0.03	0.0191284	0.049982	0.0729149	0.612976	0.636551	0.465755	15.0699	44.7017	0.126426	3.09287	1.35676	0.5	0.5	37.6623	0.882709	2	1.04031	0.23272	0.344724	81.989	0.829625
171	male	76.2104	0.238098	48.9169	1.2024	1.20385	17.8908	0.437504	1.02571	0.385979	0.0244305	12.9525	1.49442	0.540485	15.7302	0.79	0.8	0.002	0.16	0.18	0.15	0.92	0.853	0.002024	0.0016	0.135	0.009	0.03	0.0225623	0.0464412	0.08046	0.412429	0.598962	0.392245	14.9244	43.8652	0.128696	2.9274	0.801535	0.5	0.5	13.2588	0.926949	2	0.842924	0.152	0.360832	54.2109	0.779612
172	male	68.535	0.234273	78.0265	0.826612	1.3158	17.1039	0.411079	1.24264	0.51261	0.023488	14.6102	1.46063	0.515992	10.9686	0.79	0.8	0.002	0.16	0.18	0.15	0.92	0.853	0.002024	0.0016	0.135	0.009	0.03	0.0202759	0.0495222	0.0780883	0.603881	0.56792	0.543696	15.0578	45.2329	0.0990463	2.62522	0.797403	0.5	0.5	13.8651	0.529769	2	0.951293	0.276115	0.355448	213.215	0.75614
173	male	75.9251	0.237892	29.1294	1.03766	1.24238	17.865	0.491511	1.03701	0.475743	0.0292224	12.4574	1.55341	0.512211	11.0498	0.785988	0.795937	0.00198984	0.163482	0.184875	0.154063	0.915328	0.848668	0.00201372	0.00159187	0.138657	0.00924377	0.0308126	0.0214367	0.0387405	0.0791525	0.362638	0.575343	0.588525	14.6557	43.8615	0.101108	3.17631	0.772104	0.498516	0.498516	13.571	0.695933	1.99406	0.617909	0.177462	0.352395	128.743	0.700256
174	male	75.3353	0.240405	22.2807	0.902474	0.828496	17.7022	0.457002	0.898396	0.479898	0.0323819	11.9836	1.47107	0.544678	19.1582	0.754427	0.763977	0.00190994	0.190877	0.223228	0.186023	0.878573	0.81459	0.00193286	0.00152795	0.167421	0.0111614	0.0372047	0.0293037	0.0300425	0.121619	0.475439	0.791754	0.67467	15.3428	43.2602	0.0956756	3.31675	1.80433	0.486841	0.486841	9.82134	1.13924	1.94735	0.983303	0.158468	0.42455	123.148	0.694241
175	male	85.4621	0.276761	77.6837	0.906666	1.1729	17.5725	0.438253	1.12581	0.496021	0.0239567	15.7365	1.52374	0.487001	23.8168	0.79	0.8	0.002	0.16	0.18	0.15	0.92	0.853	0.002024	0.0016	0.135	0.009	0.03	0.019708	0.0508479	0.0684946	0.589014	0.550043	0.502549	15.273	44.9836	0.114757	2.61495	1.62589	0.5	0.5	10.0965	1.12758	2	1.02168	0.188647	0.35684	212.959	0.837873
176	male	65.7367	0.216581	75.9187	0.914965	1.13368	17.4218	0.406613	1.25626	0.521457	0.0254237	15.3327	1.36223	0.533462	6.02176	0.79	0.8	0.002	0.16	0.18	0.15	0.92	0.853	0.002024	0.0016	0.135	0.009	0.03	0.018753	0.0556235	0.0697706	0.651762	0.556896	0.47299	14.8992	43.4225	0.139485	2.61452	0.61493	0.5	0.5	29.77	0.596792	2	1.18501	0.211019	0.324964	284.194	1.00027
177	male	81.1315	0.25466	36.0583	0.982659	0.950873	17.849	0.466419	0.810626	0.380125	0.0272517	12.5592	1.44437	0.497227	24.5185	0.79	0.8	0.002	0.16	0.18	0.15	0.92	0.853	0.002024	0.0016	0.135	0.009	0.03	0.0213434	0.0427334	0.0795459	0.496191	0.62412	0.45613	14.8174	45.0223	0.0992135	3.04543	0.666998	0.5	0.5	13.9649	0.921074	2	0.821832	0.230502	0.356	110.61	0.812559
178	male	76.0789	0.264169	58.8577	0.911592	1.06838	16.9704	0.380201	1.11846	0.466805	0.0252841	12.6448	1.47304	0.503228	19.0559	0.79	0.8	0.002	0.16	0.18	0.15	0.92	0.853	0.002024	0.0016	0.135	0.009	0.03	0.0204826	0.0459457	0.0701789	0.494248	0.595608	0.407183	15.3253	44.8263	0.171321	2.89262	0.964392	0.5	0.5	18.0553	1.43596	2	0.951017	0.203986	0.370805	103.092	0.934101
179	male	73.9474	0.238462	26.6925	0.962055	0.82359	17.6097	0.426685	0.989204	0.455813	0.0292106	12.3196	1.63589	0.476804	13.9875	0.774758	0.784565	0.00196141	0.17323	0.198522	0.165435	0.90225	0.836542	0.00198495	0.00156913	0.148892	0.00992611	0.033087	0.0243727	0.0391913	0.0983291	0.324879	0.681117	0.321184	14.5709	43.6651	0.14713	3.27217	1.67327	0.494362	0.494362	15.5169	0.465393	1.97744	1.12459	0.195975	0.440661	158.732	0.75919
180	male	77.4359	0.249589	75.8514	0.923304	0.848583	17.614	0.425265	1.18322	0.530596	0.0270709	15.3127	1.45819	0.50905	15.2011	0.79	0.8	0.002	0.16	0.18	0.15	0.92	0.853	0.002024	0.0016	0.135	0.009	0.03	0.0205041	0.0527867	0.0755701	0.498918	0.592405	0.308677	14.8844	43.5154	0.105242	2.58858	1.23007	0.5	0.5	8.14768	4.15379	2	0.888291	0.227652	0.338731	57.4671	0.832701
181	male	80.7582	0.256656	63.4867	0.844667	1.14721	17.7385	0.462741	1.24382	0.533422	0.0248791	14.4276	1.55004	0.541003	16.5804	0.79	0.8	0.002	0.16	0.18	0.15	0.92	0.853	0.002024	0.0016	0.135	0.009	0.03	0.0211844	0.0442253	0.0688341	0.658523	0.57525	0.350705	15.1232	45.1671	0.104745	2.8677	0.950399	0.5	0.5	24.6361	0.773431	2	0.970014	0.182268	0.368074	50.473	0.990358
182	male	74.6524	0.230059	46.2959	0.987869	0.984754	18.0137	0.452894	1.0312	0.452346	0.0271597	12.6873	1.57331	0.512299	16.3556	0.79	0.8	0.002	0.16	0.18	0.15	0.92	0.853	0.002024	0.0016	0.135	0.009	0.03	0.0211427	0.0420435	0.0815299	0.24573	0.606547	0.486898	15.5398	46.6658	0.138366	2.99564	0.669869	0.5	0.5	13.4766	4.62406	2	0.711369	0.16796	0.422257	157.974	0.671022
183	male	82.7565	0.273392	23.9667	1.03968	0.903265	17.3984	0.443854	1.09615	0.476511	0.0289473	11.8006	1.48875	0.513215	25.2507	0.762197	0.771845	0.00192961	0.184133	0.213786	0.178155	0.887621	0.822979	0.00195277	0.00154369	0.16034	0.0106893	0.035631	0.0277872	0.0388935	0.119418	0.380624	0.691262	0.454913	14.8328	46.2714	0.12282	3.71643	0.965146	0.489715	0.489715	11.0744	1.36605	1.95885	1.66849	0.220443	0.447321	99.8292	0.763572
184	male	70.9325	0.244014	46.0654	1.11922	1.45273	17.0496	0.472551	0.930222	0.417101	0.0254256	11.4436	1.39333	0.517538	16.4021	0.79	0.8	0.002	0.16	0.18	0.15	0.92	0.853	0.002024	0.0016	0.135	0.009	0.03	0.0207049	0.0406954	0.0778941	0.360731	0.562763	0.432672	14.6085	44.8619	0.0654417	2.77977	1.06178	0.5	0.5	8.06801	0.645644	2	1.21906	0.183682	0.392753	62.4298	0.706982
185	male	69.5815	0.233158	72.8294	0.949816	1.09251	17.2752	0.462591	1.14113	0.500523	0.0257333	14.4641	1.52185	0.509901	11.041	0.79	0.8	0.002	0.16	0.18	0.15	0.92	0.853	0.002024	0.0016	0.135	0.009	0.03	0.0208842	0.0463448	0.0715916	0.503883	0.578337	0.759741	15.0744	45.0831	0.10869	2.70751	2.04911	0.5	0.5	16.9361	1.57954	2	0.807627	0.205654	0.36503	159.692	0.841836
186	male	84.9184	0.273487	41.0807	1.27529	1.12511	17.6211	0.440235	1.03761	0.441205	0.0255386	12.2409	1.47642	0.489941	19.1797	0.79	0.8	0.002	0.16	0.18	0.15	0.92	0.853	0.002024	0.0016	0.135	0.009	0.03	0.0196259	0.0416186	0.0792096	0.453778	0.587202	0.277696	14.856	46.5515	0.0714348	2.81051	0.377807	0.5	0.5	26.8352	0.485137	2	0.519454	0.169279	0.377186	68.0666	0.583983
187	male	70.648	0.223196	57.08	0.843687	1.10843	17.7913	0.458409	1.083	0.450339	0.0263384	13.5774	1.56558	0.506277	12.6526	0.79	0.8	0.002	0.16	0.18	0.15	0.92	0.853	0.002024	0.0016	0.135	0.009	0.03	0.0195884	0.0437794	0.07997	0.519771	0.630453	0.862367	14.7634	45.0451	0.11944	2.85467	0.707715	0.5	0.5	11.0624	0.930467	2	1.35396	0.190442	0.374176	62.753	0.886879
188	male	64.2567	0.20182	25.2303	1.14525	0.726649	17.8434	0.45753	0.980753	0.483294	0.0278464	12.3746	1.58566	0.559128	7.54731	0.76802	0.777741	0.00194435	0.179079	0.20671	0.172259	0.894403	0.829267	0.00196769	0.00155548	0.155033	0.0103355	0.0344517	0.0239994	0.0385244	0.106701	0.343719	0.712307	0.35387	14.8842	44.172	0.102804	3.08422	1.12909	0.491869	0.491869	14.9789	0.709607	1.96747	0.924892	0.138849	0.412008	176.209	0.775224
189	male	76.7147	0.24182	30.9756	1.42436	0.911066	17.8112	0.453912	0.937726	0.430259	0.0295134	12.5259	1.63113	0.492176	17.7373	0.79	0.8	0.002	0.16	0.18	0.15	0.92	0.853	0.002024	0.0016	0.135	0.009	0.03	0.0205037	0.0392074	0.0714231	0.366558	0.607237	0.529656	15.3349	46.3728	0.131741	3.07945	0.793509	0.5	0.5	14.8305	0.499735	2	0.738179	0.167695	0.368965	91.6949	0.828275
190	male	66.3922	0.212514	62.4329	0.94448	1.11434	17.6752	0.416384	1.11107	0.483031	0.0282131	14.1041	1.50679	0.526665	8.59541	0.79	0.8	0.002	0.16	0.18	0.15	0.92	0.853	0.002024	0.0016	0.135	0.009	0.03	0.0202264	0.0483915	0.0741188	0.555315	0.608704	0.353378	14.7603	41.8851	0.136322	2.87397	0.613241	0.5	0.5	13.304	1.45396	2	1.07354	0.191453	0.382563	94.8197	0.983574
191	male	81.0224	0.258749	54.7373	0.907057	1.01679	17.6955	0.379803	1.13309	0.451715	0.024902	13.3559	1.46946	0.516309	19.0344	0.79	0.8	0.002	0.16	0.18	0.15	0.92	0.853	0.002024	0.0016	0.135	0.009	0.03	0.0201673	0.0498752	0.0806005	0.430094	0.623813	0.579538	15.2728	45.6308	0.152407	2.70789	1.66936	0.5	0.5	14.7976	1.7139	2	0.788335	0.180476	0.378331	259.064	0.885818
192	male	72.752	0.235659	28.76	0.849823	1.25827	17.5703	0.44576	1.017	0.430993	0.0299969	12.3	1.5444	0.532402	11.2243	0.784286	0.794213	0.00198553	0.16496	0.186944	0.155787	0.913346	0.84683	0.00200936	0.00158843	0.140208	0.00934719	0.0311573	0.0222866	0.0407946	0.0849043	0.564117	0.668646	0.6371	15.0691	44.6287	0.101177	3.04394	0.429944	0.497886	0.497886	21.9644	0.668722	1.99154	1.34894	0.15713	0.398353	128.808	0.757677
193	male	82.756	0.279938	39.5076	0.857532	0.846319	17.1937	0.452875	0.947352	0.458568	0.0275925	11.3532	1.47101	0.497117	27.0821	0.79	0.8	0.002	0.16	0.18	0.15	0.92	0.853	0.002024	0.0016	0.135	0.009	0.03	0.0216668	0.0415808	0.0828893	0.587395	0.605335	0.361336	15.2043	46.0137	0.129389	3.00681	1.32437	0.5	0.5	10.9547	0.794195	2	1.28425	0.173803	0.374145	245.698	0.672832
194	male	82.0062	0.262476	43.3263	0.976035	1.20788	17.6758	0.439955	1.0031	0.468514	0.0261397	12.4364	1.47512	0.484539	25.7554	0.79	0.8	0.002	0.16	0.18	0.15	0.92	0.853	0.002024	0.0016	0.135	0.009	0.03	0.0214714	0.0428474	0.0861414	0.319762	0.579575	0.253404	15.1164	43.4932	0.0828836	2.89268	0.863484	0.5	0.5	17.8621	0.792861	2	0.53974	0.202539	0.37271	178.538	0.657741
195	male	66.622	0.213452	20.1821	0.909824	0.860284	17.6668	0.470285	1.03663	0.429189	0.0312905	11.2926	1.6327	0.54635	12.9393	0.744756	0.754183	0.00188546	0.199271	0.23498	0.195817	0.867311	0.804148	0.00190808	0.00150837	0.176235	0.011749	0.0391633	0.0316782	0.0305505	0.146208	0.270382	0.760112	0.349231	14.9103	46.2546	0.158514	3.20504	1.16649	0.483264	0.483264	11.3061	1.78384	1.93304	1.00342	0.176499	0.448476	57.8352	0.782556
196	male	66.1282	0.214107	31.8087	1.06202	0.905431	17.5743	0.45987	1.0423	0.428259	0.0282182	12.3492	1.48248	0.526987	10.9826	0.79	0.8	0.002	0.16	0.18	0.15	0.92	0.853	0.002024	0.0016	0.135	0.009	0.03	0.0222491	0.042588	0.0852718	0.516905	0.636485	0.452139	14.999	43.4211	0.0910185	2.98985	0.863046	0.5	0.5	16.0918	0.351012	2	1.02408	0.170349	0.341898	77.3999	0.784285
197	male	65.5533	0.233983	79.9267	1.12952	0.959909	16.7381	0.469184	1.09022	0.461726	0.0254686	14.261	1.51409	0.51779	11.0716	0.79	0.8	0.002	0.16	0.18	0.15	0.92	0.853	0.002024	0.0016	0.135	0.009	0.03	0.0181059	0.048489	0.0695027	0.543428	0.569797	0.545803	15.1765	43.0848	0.145911	2.81425	2.24758	0.5	0.5	25.7336	1.49436	2	1.11305	0.222305	0.350358	111.462	0.867384
198	male	66.9765	0.209823	27.184	0.953392	0.805841	17.8663	0.453593	1.00223	0.423069	0.0301397	12.7464	1.47545	0.557499	6.80952	0.777023	0.786859	0.00196715	0.171264	0.19577	0.163141	0.904887	0.838988	0.00199075	0.00157372	0.146827	0.00978848	0.0326283	0.0230929	0.0385722	0.0905893	0.345289	0.604002	0.453016	14.9056	42.2261	0.157917	3.1643	2.19305	0.4952	0.4952	43.3803	2.24082	1.98079	0.573196	0.188017	0.354829	111.633	0.855722
199	male	78.1972	0.251414	53.8479	0.99478	0.672183	17.636	0.463815	1.06574	0.483653	0.0254417	13.2852	1.65661	0.532386	10.846	0.79	0.8	0.002	0.16	0.18	0.15	0.92	0.853	0.002024	0.0016	0.135	0.009	0.03	0.0213258	0.0434267	0.075232	0.244238	0.618258	0.507026	14.9116	45.0213	0.132266	3.08741	0.555331	0.5	0.5	13.2352	0.745045	2	1.09089	0.173066	0.355405	59.8638	0.821148
200	male	66.9773	0.218265	34.5271	0.917532	0.822214	17.5175	0.481558	1.02773	0.480998	0.0251534	12.1276	1.45039	0.465996	6.12482	0.79	0.8	0.002	0.16	0.18	0.15	0.92	0.853	0.002024	0.0016	0.135	0.009	0.03	0.0201937	0.0433652	0.0817894	0.424059	0.626794	0.539068	15.0469	44.5101	0.128108	2.94364	0.780655	0.5	0.5	23.1925	1.16697	2	1.22748	0.134075	0.364732	147.455	0.700702
201	male	68.3891	0.234005	36.3079	1.30885	0.954719	17.0955	0.419527	0.936052	0.42302	0.0263655	11.348	1.58233	0.540912	10.9515	0.79	0.8	0.002	0.16	0.18	0.15	0.92	0.853	0.002024	0.0016	0.135	0.009	0.03	0.0222211	0.0426253	0.0762418	0.476663	0.608953	0.37958	14.8183	44.7714	0.11978	3.39419	1.06522	0.5	0.5	24.0327	0.519707	2	1.16267	0.157865	0.365654	104.822	0.592227
202	male	86.0934	0.279623	62.2757	1.57728	0.952965	17.5468	0.474184	1.12583	0.473355	0.0248089	14.3761	1.45506	0.511168	24.8142	0.79	0.8	0.002	0.16	0.18	0.15	0.92	0.853	0.002024	0.0016	0.135	0.009	0.03	0.0206754	0.0498976	0.0772931	0.606146	0.611912	0.643614	14.6191	43.1127	0.103474	2.7077	1.80461	0.5	0.5	17.5168	0.337062	2	0.887697	0.263393	0.355992	123.756	0.756574
203	male	82.9193	0.270331	32.3994	1.09772	0.92198	17.5138	0.403287	0.991206	0.427345	0.0275985	12.146	1.32738	0.530267	21.8841	0.79	0.8	0.002	0.16	0.18	0.15	0.92	0.853	0.002024	0.0016	0.135	0.009	0.03	0.0219914	0.0442827	0.0849053	0.428056	0.661002	0.361698	14.8084	45.4549	0.104163	2.88043	1.4721	0.5	0.5	12.4413	0.889048	2	1.0804	0.171306	0.394525	51.0415	0.925907
204	male	82.231	0.277449	56.3992	0.950801	0.911811	17.2158	0.445267	1.03184	0.455846	0.0248599	12.8874	1.5469	0.507816	19.4558	0.79	0.8	0.002	0.16	0.18	0.15	0.92	0.853	0.002024	0.0016	0.135	0.009	0.03	0.022134	0.0501615	0.0726685	0.502153	0.614681	0.708974	15.3874	42.6651	0.0967293	2.98492	1.22281	0.5	0.5	16.1072	2.22968	2	0.972598	0.18629	0.378412	171.404	0.791923
205	male	73.9343	0.236692	77.4481	1.50447	0.769057	17.6739	0.426201	1.22205	0.563698	0.0196256	15.9219	1.55142	0.500863	10.3066	0.79	0.8	0.002	0.16	0.18	0.15	0.92	0.853	0.002024	0.0016	0.135	0.009	0.03	0.0184006	0.0501673	0.075921	0.744952	0.564186	0.602012	14.9372	44.7465	0.109432	2.87143	0.941107	0.5	0.5	14.6073	1.52025	2	0.903816	0.241899	0.359725	203.077	0.726898
206	male	87.3972	0.276117	27.5076	1.16023	0.850861	17.7911	0.508761	1.02634	0.467906	0.0286638	12.6325	1.57492	0.547769	29.9361	0.778514	0.788369	0.00197092	0.16997	0.193958	0.161631	0.906624	0.840598	0.00199457	0.00157674	0.145468	0.00969789	0.0323263	0.0238452	0.039791	0.105796	0.439256	0.734156	0.534231	14.8611	45.4847	0.100585	3.29102	0.618845	0.495751	0.495751	14.8079	1.21972	1.983	0.839458	0.141509	0.426847	126.052	0.571902
207	male	72.8253	0.235922	48.7309	1.24786	1.26113	17.5694	0.467944	0.957081	0.477863	0.0293702	12.4472	1.41473	0.528722	16.627	0.79	0.8	0.002	0.16	0.18	0.15	0.92	0.853	0.002024	0.0016	0.135	0.009	0.03	0.0217155	0.0434249	0.0795729	0.381601	0.600278	0.495499	14.9398	43.6799	0.138821	3.07514	1.4622	0.5	0.5	9.91404	0.998303	2	1.6106	0.133783	0.397138	147.302	0.849765
208	male	83.1731	0.268781	40.7802	0.944634	1.0052	17.5911	0.447082	0.985561	0.448546	0.0264215	12.0493	1.45854	0.516531	15.9966	0.79	0.8	0.002	0.16	0.18	0.15	0.92	0.853	0.002024	0.0016	0.135	0.009	0.03	0.0202451	0.0431479	0.078809	0.383815	0.582433	0.636032	14.8756	46.4193	0.105217	2.83517	1.81458	0.5	0.5	14.3104	0.713418	2	1.47444	0.187562	0.397941	75.8242	0.7625
209	male	67.4074	0.218978	36.2241	1.06596	0.956638	17.545	0.43339	1.05422	0.4328	0.0273568	11.9832	1.49975	0.524773	14.2096	0.79	0.8	0.002	0.16	0.18	0.15	0.92	0.853	0.002024	0.0016	0.135	0.009	0.03	0.0218043	0.0375224	0.0808298	0.369576	0.570511	0.616929	14.8144	42.831	0.16424	3.04489	1.00602	0.5	0.5	18.9977	0.385799	2	1.58514	0.183014	0.424282	52.3639	0.793672
210	male	78.4162	0.259403	59.4252	0.962518	1.23748	17.3866	0.463757	1.14628	0.478806	0.0247993	13.7221	1.43474	0.51687	18.116	0.79	0.8	0.002	0.16	0.18	0.15	0.92	0.853	0.002024	0.0016	0.135	0.009	0.03	0.019837	0.045947	0.0762655	0.435912	0.596703	0.487568	14.941	43.7898	0.121254	2.76829	0.503677	0.5	0.5	15.5006	0.77927	2	0.944294	0.205509	0.358929	73.6036	0.8499
211	male	71.4716	0.234274	49.3353	1.21723	0.751843	17.4665	0.442905	1.05347	0.424658	0.0269726	12.517	1.53877	0.562574	11.1025	0.79	0.8	0.002	0.16	0.18	0.15	0.92	0.853	0.002024	0.0016	0.135	0.009	0.03	0.0193845	0.042785	0.0743692	0.43191	0.609361	0.497476	14.6934	45.4115	0.102517	2.97126	1.56627	0.5	0.5	17.7553	4.13224	2	1.27702	0.190443	0.370485	67.8653	0.811762
212	male	63.6026	0.213854	51.8594	0.822754	1.09052	17.2456	0.425103	1.0405	0.462188	0.024809	12.5862	1.61112	0.557261	7.9756	0.79	0.8	0.002	0.16	0.18	0.15	0.92	0.853	0.002024	0.0016	0.135	0.009	0.03	0.02218	0.0421274	0.0737296	0.412617	0.657509	0.708018	14.704	43.655	0.159452	2.85503	0.666923	0.5	0.5	32.762	0.696497	2	0.651139	0.143279	0.406083	200.116	0.740102
213	male	81.9592	0.253558	57.8093	0.811483	0.88381	17.9788	0.451075	1.20157	0.465952	0.0244053	14.068	1.49239	0.52379	22.051	0.79	0.8	0.002	0.16	0.18	0.15	0.92	0.853	0.002024	0.0016	0.135	0.009	0.03	0.0211132	0.0531345	0.0746023	0.418945	0.569153	0.458507	15.0818	44.1999	0.121431	2.83023	0.245283	0.5	0.5	37.1242	1.07733	2	1.23004	0.22456	0.377177	57.0015	1.00477
214	male	81.2512	0.254001	57.8479	1.18743	0.828789	17.8854	0.441366	1.14617	0.486627	0.0263604	14.1051	1.50794	0.529297	24.6877	0.79	0.8	0.002	0.16	0.18	0.15	0.92	0.853	0.002024	0.0016	0.135	0.009	0.03	0.0204999	0.049158	0.0806129	0.633444	0.597753	0.486298	14.3956	45.2	0.139528	2.66595	0.815886	0.5	0.5	24.003	0.837453	2	1.33239	0.245957	0.375694	181.463	0.938162
215	male	79.9811	0.268216	50.8529	0.946713	1.05404	17.2684	0.455084	1.04498	0.46135	0.0277182	12.1516	1.5204	0.516631	17.694	0.79	0.8	0.002	0.16	0.18	0.15	0.92	0.853	0.002024	0.0016	0.135	0.009	0.03	0.0202762	0.0441998	0.0799182	0.631352	0.625654	0.429741	15.1052	44.0425	0.212716	2.84596	0.93798	0.5	0.5	11.319	2.11551	2	0.69045	0.199807	0.344947	77.3701	0.586194
216	male	76.6552	0.245603	37.8676	0.903304	1.31398	17.6666	0.469469	1.06163	0.471839	0.0279135	12.1266	1.49428	0.489397	16.7861	0.79	0.8	0.002	0.16	0.18	0.15	0.92	0.853	0.002024	0.0016	0.135	0.009	0.03	0.0212008	0.0442919	0.078997	0.410969	0.611494	0.341079	14.7763	43.1917	0.109181	2.91005	1.07507	0.5	0.5	39.1268	1.04864	2	1.08659	0.169102	0.39849	49.7493	0.862851
217	male	67.7222	0.216988	32.5545	1.20392	1.0455	17.6664	0.518701	0.984313	0.38638	0.0275369	12.2891	1.71599	0.522897	10.8614	0.79	0.8	0.002	0.16	0.18	0.15	0.92	0.853	0.002024	0.0016	0.135	0.009	0.03	0.0209959	0.0434398	0.0829644	0.43015	0.618422	0.657811	15.43	44.622	0.0923041	3.14872	0.804221	0.5	0.5	6.02671	0.929935	2	0.925867	0.160309	0.413285	290.475	0.797741
218	male	85.215	0.277006	23.6994	1.05843	0.827	17.5393	0.41796	1.07974	0.470467	0.0326481	12.0135	1.58742	0.493633	27.3704	0.760965	0.770597	0.00192649	0.185202	0.215283	0.179403	0.886187	0.821649	0.00194961	0.00154119	0.161462	0.0107642	0.0358805	0.0268929	0.0359924	0.116174	0.395793	0.729676	0.471152	15.0918	45.3363	0.105302	3.22747	0.82633	0.48926	0.48926	7.65093	1.19983	1.95703	0.618913	0.15374	0.423059	266.871	0.729711
219	male	76.4065	0.237232	34.4639	0.997464	0.79132	17.9464	0.484307	1.13722	0.430485	0.0247185	12.5368	1.47897	0.54275	13.2246	0.79	0.8	0.002	0.16	0.18	0.15	0.92	0.853	0.002024	0.0016	0.135	0.009	0.03	0.0215884	0.043335	0.0783883	0.301087	0.615422	0.36044	15.2529	44.4075	0.119956	2.86828	0.833929	0.5	0.5	14.1164	0.620404	2	1.02827	0.245561	0.354681	167.072	0.915242
220	male	76.5691	0.240512	38.474	0.892349	1.27687	17.8426	0.407671	0.941127	0.444585	0.0278262	12.3098	1.46699	0.530453	15.8189	0.79	0.8	0.002	0.16	0.18	0.15	0.92	0.853	0.002024	0.0016	0.135	0.009	0.03	0.0219644	0.0444806	0.0825595	0.492083	0.605559	0.694426	15.0686	43.2891	0.144623	2.97428	0.582401	0.5	0.5	15.1857	1.61767	2	0.884062	0.210273	0.382845	57.6181	0.842773
221	male	73.2881	0.246209	54.1092	1.24726	0.895009	17.253	0.455178	0.986141	0.460807	0.0274644	12.6806	1.38056	0.547361	12.405	0.79	0.8	0.002	0.16	0.18	0.15	0.92	0.853	0.002024	0.0016	0.135	0.009	0.03	0.0189629	0.0492362	0.0821299	0.430731	0.55995	0.484704	15.0479	45.236	0.157133	3.04005	0.710541	0.5	0.5	13.3043	1.45802	2	1.08455	0.194073	0.373129	152.68	0.738547
222	male	80.3639	0.273569	57.4682	0.864683	1.41645	17.1394	0.475609	1.14741	0.485343	0.0247667	12.9264	1.54866	0.556279	23.5064	0.79	0.8	0.002	0.16	0.18	0.15	0.92	0.853	0.002024	0.0016	0.135	0.009	0.03	0.020244	0.0445983	0.0675382	0.388766	0.596706	0.556312	15.1489	45.7037	0.135162	2.92868	1.96479	0.5	0.5	11.1211	1.73606	2	0.898298	0.172153	0.387929	150.335	0.947389
223	male	82.1328	0.253631	72.6668	0.974109	0.986811	17.9952	0.451993	1.28764	0.49006	0.0268486	15.6989	1.65772	0.483223	17.103	0.79	0.8	0.002	0.16	0.18	0.15	0.92	0.853	0.002024	0.0016	0.135	0.009	0.03	0.0193481	0.0508465	0.0704317	0.553407	0.526893	0.553701	15.1317	44.2153	0.0945428	2.88484	1.26395	0.5	0.5	19.2345	0.732084	2	1.16834	0.203592	0.368113	169.052	1.00492
224	male	80.5906	0.259542	21.9377	1.02679	0.908285	17.6213	0.47307	1.0784	0.450657	0.0312626	11.7198	1.54358	0.575029	22.8406	0.752846	0.762376	0.00190594	0.192249	0.225149	0.187624	0.876732	0.812883	0.00192881	0.00152475	0.168862	0.0112575	0.0375249	0.0273542	0.0339893	0.126446	0.388356	0.7871	0.683771	14.9372	44.7084	0.125288	3.27348	1.4889	0.486256	0.486256	23.0725	1.30752	1.94501	1.13916	0.179963	0.409502	194.419	0.716318
225	male	63.2508	0.231091	69.8025	1.12865	1.03502	16.544	0.411702	1.21128	0.496936	0.0249438	13.1252	1.44915	0.496749	10.1338	0.79	0.8	0.002	0.16	0.18	0.15	0.92	0.853	0.002024	0.0016	0.135	0.009	0.03	0.021829	0.0444218	0.0683341	0.401895	0.591206	0.651937	15.1162	46.566	0.118878	2.80558	0.671829	0.5	0.5	17.2094	1.02318	2	1.1239	0.210199	0.385403	162.129	0.763815
226	male	75.1129	0.233549	58.0778	0.898833	1.17388	17.9336	0.45333	1.17787	0.457244	0.0259794	14.0021	1.55064	0.499984	13.3595	0.79	0.8	0.002	0.16	0.18	0.15	0.92	0.853	0.002024	0.0016	0.135	0.009	0.03	0.0212031	0.0535879	0.078237	0.42571	0.581644	0.744405	14.7673	44.6486	0.11995	2.86023	1.06669	0.5	0.5	12.276	2.60621	2	0.882612	0.188169	0.397425	91.4123	0.979473
227	male	87.2632	0.273358	40.4644	0.826777	1.00135	17.8669	0.481388	1.0136	0.464601	0.0285841	12.4794	1.54163	0.51334	27.5363	0.79	0.8	0.002	0.16	0.18	0.15	0.92	0.853	0.002024	0.0016	0.135	0.009	0.03	0.0212382	0.041919	0.0763738	0.511037	0.595065	0.271242	15.3566	45.0478	0.129912	3.16595	0.458673	0.5	0.5	9.21698	1.21609	2	1.12615	0.196428	0.374388	102.595	0.849982
228	male	79.0103	0.251395	48.2928	0.999111	0.81936	17.7282	0.484796	1.05795	0.45059	0.0255514	12.6486	1.54822	0.529979	15.2044	0.79	0.8	0.002	0.16	0.18	0.15	0.92	0.853	0.002024	0.0016	0.135	0.009	0.03	0.0217189	0.0434049	0.0739488	0.327771	0.591812	0.278627	15.2833	45.7653	0.152901	2.91754	1.25683	0.5	0.5	12.7783	1.20385	2	0.71114	0.198352	0.372833	177.251	0.783535
229	male	77.158	0.249335	51.2022	1.41172	1.17976	17.5914	0.439271	1.04084	0.489999	0.0279543	12.6041	1.56231	0.552173	22.6659	0.79	0.8	0.002	0.16	0.18	0.15	0.92	0.853	0.002024	0.0016	0.135	0.009	0.03	0.0191433	0.0430767	0.0818367	0.398642	0.563501	0.526123	15.2017	44.7583	0.177991	2.73872	0.71279	0.5	0.5	29.8849	1.59907	2	0.994193	0.169777	0.366908	375.833	0.861642
230	male	80.0658	0.25648	55.412	1.32221	1.18163	17.6684	0.483928	1.03829	0.437676	0.0274665	13.0807	1.52295	0.51551	19.9707	0.79	0.8	0.002	0.16	0.18	0.15	0.92	0.853	0.002024	0.0016	0.135	0.009	0.03	0.019957	0.0469721	0.0770364	0.594352	0.622922	0.594301	14.9515	43.9194	0.0950012	3.10195	0.9655	0.5	0.5	13.0175	0.77602	2	0.806975	0.198049	0.353769	156.749	0.756592
231	male	79.2493	0.272309	61.4733	1.00307	1.12071	17.0595	0.452113	1.12826	0.482882	0.0270547	13.3002	1.63209	0.499787	19.7859	0.79	0.8	0.002	0.16	0.18	0.15	0.92	0.853	0.002024	0.0016	0.135	0.009	0.03	0.0187946	0.0490925	0.0765426	0.465268	0.591332	0.276605	14.6747	44.9321	0.129223	3.06428	0.639098	0.5	0.5	9.55037	0.951026	2	0.965009	0.250606	0.328536	92.5729	0.963873
232	male	88.7356	0.27659	33.8869	0.925817	1.02306	17.9114	0.467121	1.06488	0.432036	0.028608	12.8024	1.41669	0.574313	29.0584	0.79	0.8	0.002	0.16	0.18	0.15	0.92	0.853	0.002024	0.0016	0.135	0.009	0.03	0.0230005	0.0454433	0.0843771	0.437723	0.632476	0.402941	14.865	43.7622	0.121677	2.93093	1.12306	0.5	0.5	12.469	1.9341	2	1.06604	0.170881	0.402499	206.492	0.706164
233	male	78.1655	0.239617	24.0813	0.964993	1.0121	18.0613	0.42717	1.07489	0.482254	0.031442	12.8511	1.48924	0.515052	15.2953	0.762725	0.772379	0.00193095	0.183675	0.213145	0.177621	0.888236	0.823549	0.00195412	0.00154476	0.159859	0.0106572	0.0355241	0.0250928	0.0364754	0.110288	0.50726	0.687334	0.527655	15.1697	43.5816	0.147535	3.09944	1.12741	0.489911	0.489911	17.4509	1.42363	1.95963	0.95744	0.201321	0.431554	157.244	0.711459
234	male	68.78	0.268087	71.0169	1.07226	1.17028	16.0174	0.447415	1.08362	0.48791	0.0252497	12.6052	1.57554	0.503096	16.847	0.79	0.8	0.002	0.16	0.18	0.15	0.92	0.853	0.002024	0.0016	0.135	0.009	0.03	0.020288	0.0456582	0.0733992	0.424937	0.612605	0.549457	15.1345	45.1189	0.104419	2.78528	0.717925	0.5	0.5	11.989	0.659573	2	1.61736	0.152791	0.331436	219.435	0.838439
235	male	70.52	0.228112	50.9622	1.16402	1.43807	17.5826	0.446003	1.00796	0.450491	0.0267027	13.0639	1.43247	0.490015	10.6554	0.79	0.8	0.002	0.16	0.18	0.15	0.92	0.853	0.002024	0.0016	0.135	0.009	0.03	0.0217077	0.0470813	0.0727899	0.447116	0.567128	0.424676	15.005	42.9649	0.112155	3.00613	1.27127	0.5	0.5	12.3193	0.83765	2	0.929461	0.180949	0.391227	135.862	0.954636
236	male	87.121	0.275014	22.6465	0.775638	0.910041	17.7985	0.429231	0.997433	0.404946	0.0286576	12.1081	1.48585	0.54097	23.8952	0.756112	0.765684	0.00191421	0.189414	0.22118	0.184316	0.880536	0.81641	0.00193718	0.00153137	0.165885	0.011059	0.0368633	0.0292588	0.0368269	0.128751	0.246786	0.812114	0.339628	15.1354	43.3861	0.101804	3.16399	0.548194	0.487465	0.487465	7.09142	1.4261	1.94985	0.758716	0.186317	0.422222	141.614	0.808129
237	male	76.0874	0.244068	43.6577	1.18197	1.1248	17.6564	0.478087	0.967888	0.443776	0.0283902	11.9921	1.425	0.507598	14.1372	0.79	0.8	0.002	0.16	0.18	0.15	0.92	0.853	0.002024	0.0016	0.135	0.009	0.03	0.0210705	0.04032	0.0810206	0.521929	0.576664	0.508918	14.852	43.3845	0.14634	2.76345	1.03399	0.5	0.5	15.9625	0.285306	2	1.20883	0.183557	0.374513	249.011	0.765463
238	male	80.2794	0.254263	32.46	0.801447	1.01314	17.7689	0.459482	1.00557	0.397274	0.027317	12.5685	1.4644	0.474166	18.6324	0.79	0.8	0.002	0.16	0.18	0.15	0.92	0.853	0.002024	0.0016	0.135	0.009	0.03	0.0212697	0.0376339	0.0856615	0.410732	0.554086	0.592459	15.3407	45.0686	0.11912	3.18696	0.522555	0.5	0.5	11.7958	1.5156	2	1.42528	0.162485	0.35505	62.0209	0.604028
239	male	75.3818	0.269464	59.7488	1.27294	1.13975	16.7256	0.426522	1.07066	0.457419	0.0263836	12.5299	1.61775	0.513696	20.6167	0.79	0.8	0.002	0.16	0.18	0.15	0.92	0.853	0.002024	0.0016	0.135	0.009	0.03	0.0199813	0.0417319	0.0761628	0.37288	0.525222	0.354883	14.6027	44.9205	0.124062	3.01008	1.50746	0.5	0.5	9.08227	1.04981	2	0.835254	0.158519	0.370786	104.831	0.900096
240	male	70.8802	0.221345	72.259	1.02804	1.04322	17.8948	0.42466	1.25794	0.500119	0.0228536	15.4975	1.50982	0.516147	11.5045	0.79	0.8	0.002	0.16	0.18	0.15	0.92	0.853	0.002024	0.0016	0.135	0.009	0.03	0.019334	0.0525043	0.0798246	0.480843	0.533503	0.494757	14.8676	43.592	0.14107	2.61458	1.90936	0.5	0.5	6.93564	0.778436	2	1.1993	0.252854	0.358799	164.924	0.924023
241	male	79.7744	0.26289	44.6114	0.990631	1.10656	17.4199	0.444297	0.927512	0.389373	0.0275343	11.898	1.64307	0.555963	24.0461	0.79	0.8	0.002	0.16	0.18	0.15	0.92	0.853	0.002024	0.0016	0.135	0.009	0.03	0.0203162	0.0423339	0.076313	0.484469	0.622143	0.531783	14.9238	45.0874	0.135532	3.11378	0.686819	0.5	0.5	17.326	1.40928	2	1.39281	0.10312	0.409255	94.7101	0.726009
242	male	74.3232	0.23799	38.8457	0.974613	0.909653	17.6719	0.446243	1.0797	0.403706	0.0298063	12.2268	1.45527	0.531638	16.6347	0.79	0.8	0.002	0.16	0.18	0.15	0.92	0.853	0.002024	0.0016	0.135	0.009	0.03	0.0221325	0.0409292	0.0789075	0.470598	0.602205	0.553902	14.9625	44.2231	0.134539	2.6785	0.678631	0.5	0.5	13.5598	1.10579	2	0.942689	0.140995	0.373292	213.367	0.777112
243	male	70.5836	0.231474	72.3108	0.935274	0.865596	17.4623	0.426105	1.10519	0.518719	0.02479	14.8605	1.62701	0.578228	12.6383	0.79	0.8	0.002	0.16	0.18	0.15	0.92	0.853	0.002024	0.0016	0.135	0.009	0.03	0.0195185	0.0519637	0.0759648	0.562761	0.572943	0.487288	15.0942	44.8854	0.116015	2.89089	3.16274	0.5	0.5	13.7521	1.11245	2	1.02466	0.227067	0.35669	106.363	0.82353
244	male	81.0488	0.279593	67.752	1.31383	1.10199	17.0259	0.478883	1.13946	0.473451	0.0246051	13.6132	1.61028	0.534231	23.8457	0.79	0.8	0.002	0.16	0.18	0.15	0.92	0.853	0.002024	0.0016	0.135	0.009	0.03	0.0201253	0.0518618	0.0748068	0.481202	0.646508	0.815036	14.8736	42.7117	0.0875856	2.78893	0.776928	0.5	0.5	13.2307	1.41978	2	0.986574	0.177634	0.395028	136.29	0.900519
245	male	67.2105	0.206063	57.5329	0.965638	1.02372	18.06	0.402378	1.1469	0.49777	0.0251415	14.4026	1.42023	0.512238	7.40999	0.79	0.8	0.002	0.16	0.18	0.15	0.92	0.853	0.002024	0.0016	0.135	0.009	0.03	0.0197447	0.0471986	0.0718862	0.501414	0.572621	0.378547	15.0759	42.579	0.0953866	2.9853	1.96873	0.5	0.5	10.9786	0.79524	2	1.02241	0.221655	0.340769	116.289	0.748859
246	male	73.8318	0.235196	24.6152	0.765313	0.999128	17.7177	0.480552	1.10148	0.470955	0.0296619	12.3558	1.41241	0.51183	12.2691	0.765185	0.774871	0.00193718	0.181539	0.210155	0.175129	0.891101	0.826206	0.00196042	0.00154974	0.157616	0.0105077	0.0350258	0.0249741	0.0414489	0.115691	0.554059	0.725505	0.65076	15.0158	43.2988	0.135167	3.51109	1.65074	0.490821	0.490821	9.53226	0.966964	1.96328	1.32183	0.183579	0.431151	34.2749	0.682759
247	male	87.5175	0.276484	50.4782	0.968714	1.04944	17.7915	0.456446	1.03667	0.479514	0.0237661	13.0636	1.47086	0.467778	22.385	0.79	0.8	0.002	0.16	0.18	0.15	0.92	0.853	0.002024	0.0016	0.135	0.009	0.03	0.0203004	0.0452445	0.0818817	0.506766	0.601411	0.545385	14.7179	42.6708	0.115879	2.91855	0.47538	0.5	0.5	36.3027	1.06703	2	1.46509	0.188915	0.322468	155.081	0.806061
248	male	85.9146	0.273499	52.4813	1.18129	0.88727	17.7237	0.455668	1.09924	0.468106	0.0265055	13.3784	1.30534	0.532495	20.4092	0.79	0.8	0.002	0.16	0.18	0.15	0.92	0.853	0.002024	0.0016	0.135	0.009	0.03	0.019974	0.0485583	0.076017	0.4185	0.621276	0.610064	15.3474	44.5429	0.0913177	2.89959	1.24571	0.5	0.5	32.7535	1.03605	2	1.61987	0.125227	0.380145	92.1656	0.922965
249	male	85.8114	0.276989	46.4398	1.06345	1.11139	17.6012	0.478679	0.907528	0.461834	0.0297393	12.3647	1.50761	0.527394	25.032	0.79	0.8	0.002	0.16	0.18	0.15	0.92	0.853	0.002024	0.0016	0.135	0.009	0.03	0.0213669	0.0395291	0.0808325	0.539989	0.546959	0.30609	15.025	43.9218	0.108205	2.86352	1.54362	0.5	0.5	6.42641	2.7978	2	1.70732	0.158098	0.383598	160.941	0.611667
250	male	77.0674	0.277908	70.308	1.02199	0.90024	16.6527	0.429695	1.14352	0.515473	0.0225231	13.3131	1.4864	0.511062	22.6264	0.79	0.8	0.002	0.16	0.18	0.15	0.92	0.853	0.002024	0.0016	0.135	0.009	0.03	0.0205734	0.047238	0.0686147	0.601607	0.581507	0.614778	15.1899	43.3033	0.105156	3.01172	1.97371	0.5	0.5	21.2547	0.76691	2	1.06992	0.255129	0.321495	76.56	0.855942
251	male	80.88	0.256986	60.1239	1.73531	1.15791	17.7405	0.460081	1.09066	0.47322	0.0254709	14.0034	1.48301	0.518751	17.2815	0.79	0.8	0.002	0.16	0.18	0.15	0.92	0.853	0.002024	0.0016	0.135	0.009	0.03	0.0202625	0.0485747	0.0759242	0.453768	0.56642	0.762935	14.949	45.3386	0.086181	2.72047	1.00753	0.5	0.5	17.8298	1.35309	2	0.955082	0.198407	0.36902	155.936	0.629224
252	male	80.0773	0.263216	46.4492	0.934533	0.842808	17.4421	0.426441	1.04189	0.426981	0.0278701	12.0701	1.4923	0.540569	21.914	0.79	0.8	0.002	0.16	0.18	0.15	0.92	0.853	0.002024	0.0016	0.135	0.009	0.03	0.0218325	0.0396317	0.0827373	0.44386	0.601219	0.353614	15.3352	43.4126	0.144437	2.95641	1.18075	0.5	0.5	8.32929	0.5907	2	0.73194	0.211154	0.37456	108.457	0.840637
253	male	83.5705	0.268312	18.1219	1.39196	1.24745	17.6484	0.424239	0.989805	0.441786	0.0358918	11.1247	1.49005	0.527908	19.7435	0.735262	0.744569	0.00186142	0.207512	0.246517	0.205431	0.856254	0.793897	0.00188376	0.00148914	0.184888	0.0123259	0.0410862	0.0286999	0.0257724	0.145348	0.413721	0.797318	0.3859	15.492	43.5876	0.144475	3.72348	1.0232	0.479752	0.479752	6.99856	0.848307	1.91899	1.07352	0.146217	0.422257	129.964	0.63217
254	male	77.8156	0.252479	33.5161	1.06547	1.02689	17.5558	0.427636	1.03177	0.431815	0.0305749	11.9896	1.51266	0.538983	13.0905	0.79	0.8	0.002	0.16	0.18	0.15	0.92	0.853	0.002024	0.0016	0.135	0.009	0.03	0.0222657	0.044038	0.0786888	0.398357	0.573077	0.498947	14.663	44.2342	0.125675	3.12125	1.01114	0.5	0.5	14.7318	0.774666	2	0.855304	0.193241	0.380577	210.62	0.78803
255	male	74.8807	0.253617	64.3928	1.14224	0.799589	17.1829	0.436746	1.08903	0.499474	0.0248175	13.7012	1.47267	0.476376	17.1576	0.79	0.8	0.002	0.16	0.18	0.15	0.92	0.853	0.002024	0.0016	0.135	0.009	0.03	0.0205805	0.0460439	0.0736946	0.336059	0.601047	0.616069	14.622	43.3074	0.141307	2.78725	0.703228	0.5	0.5	6.22493	0.844655	2	1.29638	0.19931	0.347066	99.668	0.929741
256	male	73.9935	0.246876	18.6379	0.795489	0.896301	17.3124	0.458176	0.923859	0.423714	0.0328197	10.5392	1.3345	0.559377	19.7877	0.73764	0.746977	0.00186744	0.205449	0.243628	0.203023	0.859023	0.796464	0.00188985	0.00149395	0.182721	0.0121814	0.0406047	0.0315201	0.027417	0.143227	0.361641	0.724226	0.331962	15.004	44.8978	0.156943	3.8268	1.16961	0.480631	0.480631	13.8198	1.38724	1.92251	0.997747	0.175523	0.449553	192.729	0.590184
257	male	86.5049	0.259703	51.9949	0.926936	0.910088	18.2508	0.481574	1.06633	0.424244	0.0254574	13.9596	1.47467	0.532578	22.1487	0.79	0.8	0.002	0.16	0.18	0.15	0.92	0.853	0.002024	0.0016	0.135	0.009	0.03	0.0211476	0.043173	0.0748466	0.394451	0.572712	0.887323	14.7063	42.6386	0.176901	2.92698	0.480222	0.5	0.5	8.42105	0.790833	2	1.70285	0.197169	0.380834	173.488	0.758245
258	male	78.5247	0.246535	39.533	1.0807	1.03732	17.847	0.472387	0.948834	0.439873	0.0285024	12.3991	1.50157	0.492219	15.814	0.79	0.8	0.002	0.16	0.18	0.15	0.92	0.853	0.002024	0.0016	0.135	0.009	0.03	0.0216607	0.0428844	0.0806058	0.560129	0.582113	0.442065	14.5715	44.0935	0.0984316	2.81742	0.85834	0.5	0.5	20.4567	1.60122	2	0.881747	0.10833	0.390494	242.364	0.745935
259	male	77.8622	0.253393	20.557	0.94961	0.849621	17.5294	0.484614	1.05586	0.452171	0.0338094	11.2988	1.43264	0.544907	17.8311	0.746484	0.755933	0.00188983	0.197772	0.232881	0.194067	0.869323	0.806013	0.00191251	0.00151187	0.174661	0.011644	0.0388135	0.0291192	0.0287225	0.13372	0.442392	0.768033	0.51091	15.1884	43.5822	0.0994444	3.42217	0.450575	0.483903	0.483903	9.68264	0.875267	1.9356	1.43006	0.186708	0.441436	264.359	0.725265
260	male	72.4532	0.238516	66.8865	0.743612	0.774298	17.4289	0.461024	1.25523	0.465001	0.025055	14.4848	1.5625	0.463958	15.7838	0.79	0.8	0.002	0.16	0.18	0.15	0.92	0.853	0.002024	0.0016	0.135	0.009	0.03	0.0181476	0.0431657	0.0776932	0.42818	0.561466	0.609494	14.7657	42.7728	0.0947655	2.51711	0.559653	0.5	0.5	35.7434	0.977353	2	1.13063	0.222389	0.349136	106.729	0.762284
261	male	73.8282	0.246875	47.3184	1.00553	0.778413	17.2931	0.443411	0.959513	0.472376	0.029493	11.9881	1.5093	0.481754	10.6159	0.79	0.8	0.002	0.16	0.18	0.15	0.92	0.853	0.002024	0.0016	0.135	0.009	0.03	0.021797	0.0430544	0.0757802	0.317517	0.640901	0.497287	15.2722	44.6691	0.146297	2.98635	0.975065	0.5	0.5	18.2295	0.448364	2	0.702088	0.196688	0.358242	79.2616	0.648577
262	male	72.0036	0.242757	53.5854	1.09754	0.945002	17.2223	0.454465	1.00155	0.44937	0.0258746	12.5868	1.46481	0.507962	14.2856	0.79	0.8	0.002	0.16	0.18	0.15	0.92	0.853	0.002024	0.0016	0.135	0.009	0.03	0.0227982	0.0472599	0.0738571	0.541926	0.568449	0.441755	15.2191	46.6668	0.094824	2.86174	0.784356	0.5	0.5	14.477	2.11952	2	1.02833	0.215587	0.38137	138.431	0.713912
263	male	80.2969	0.262639	56.1267	0.989186	0.709863	17.4851	0.412124	1.11362	0.481037	0.0248006	13.3159	1.53419	0.543989	14.8362	0.79	0.8	0.002	0.16	0.18	0.15	0.92	0.853	0.002024	0.0016	0.135	0.009	0.03	0.0206753	0.0449168	0.0712003	0.383714	0.591301	0.436762	15.0626	45.8763	0.121092	2.96507	0.928652	0.5	0.5	23.3166	1.08668	2	1.6801	0.20037	0.34613	85.2363	0.865462
264	male	87.5503	0.27075	34.2191	1.13939	1.0586	17.9823	0.448365	1.0056	0.464213	0.0277326	12.8975	1.53838	0.477369	20.2067	0.79	0.8	0.002	0.16	0.18	0.15	0.92	0.853	0.002024	0.0016	0.135	0.009	0.03	0.0209747	0.0434278	0.0763286	0.46303	0.593589	0.413456	15.0063	44.9893	0.114638	2.97457	1.00338	0.5	0.5	12.2447	1.44749	2	0.960689	0.138007	0.382055	123.341	0.800115
265	male	73.5163	0.245053	74.0677	1.82556	1.23962	17.3205	0.439752	1.16012	0.555329	0.0258223	14.92	1.44748	0.496953	15.9098	0.79	0.8	0.002	0.16	0.18	0.15	0.92	0.853	0.002024	0.0016	0.135	0.009	0.03	0.0200864	0.0506402	0.0758876	0.427245	0.580752	0.712055	15.5795	44.4112	0.110479	2.82307	1.25624	0.5	0.5	19.4591	0.770425	2	1.06067	0.270282	0.345143	120.229	0.812516
266	male	71.9896	0.232059	74.8157	1.41498	0.928538	17.6131	0.439782	1.2009	0.566833	0.0235128	15.4278	1.5397	0.52021	13.3272	0.79	0.8	0.002	0.16	0.18	0.15	0.92	0.853	0.002024	0.0016	0.135	0.009	0.03	0.0184882	0.0500363	0.0782302	0.601729	0.513734	0.523726	14.8701	44.428	0.0982128	2.79389	1.05761	0.5	0.5	12.8996	2.47802	2	0.977051	0.166005	0.369001	191.19	0.792107
267	male	73.3929	0.222882	33.735	0.858273	0.947691	18.1464	0.422305	0.916205	0.454827	0.0287006	12.9863	1.38347	0.514813	14.5445	0.79	0.8	0.002	0.16	0.18	0.15	0.92	0.853	0.002024	0.0016	0.135	0.009	0.03	0.0231011	0.0422574	0.0747977	0.47083	0.65333	0.507572	15.2652	45.6622	0.148763	2.98278	0.904279	0.5	0.5	9.78625	1.18084	2	0.600285	0.156145	0.38815	106.027	0.788629
268	male	82.7029	0.259471	47.2125	0.830103	0.936854	17.8532	0.456942	1.05113	0.447741	0.0276653	12.7597	1.55091	0.516661	19.4046	0.79	0.8	0.002	0.16	0.18	0.15	0.92	0.853	0.002024	0.0016	0.135	0.009	0.03	0.0235323	0.0440651	0.0822285	0.398481	0.635302	0.408183	14.7196	44.4755	0.112433	2.99482	0.604171	0.5	0.5	30.648	1.0421	2	1.60677	0.189287	0.378006	151.246	0.964139
269	male	69.9097	0.234384	79.5473	0.61249	1.12614	17.2705	0.42471	1.2999	0.52158	0.0255647	14.9	1.49865	0.497768	16.8848	0.79	0.8	0.002	0.16	0.18	0.15	0.92	0.853	0.002024	0.0016	0.135	0.009	0.03	0.0191957	0.0494385	0.0726598	0.486437	0.572515	0.444872	15.6718	44.9827	0.117657	2.64537	1.25834	0.5	0.5	24.1475	1.07898	2	1.19855	0.181757	0.353855	225.749	0.811537
270	male	70.8524	0.231265	68.5595	0.887753	1.05267	17.5034	0.468161	1.19451	0.488968	0.0254816	14.659	1.38977	0.525022	20.217	0.79	0.8	0.002	0.16	0.18	0.15	0.92	0.853	0.002024	0.0016	0.135	0.009	0.03	0.0221401	0.0467428	0.0797083	0.369793	0.633284	0.597312	15.4025	44.7333	0.172218	2.86287	1.54534	0.5	0.5	16.311	1.01673	2	0.705679	0.174321	0.357567	131.032	0.710351
271	male	82.4515	0.265369	22.8966	1.0347	0.90125	17.6268	0.503601	1.04856	0.414672	0.0318159	12.0308	1.44005	0.524505	18.7514	0.757265	0.766851	0.00191713	0.188414	0.219779	0.183149	0.881878	0.817655	0.00194013	0.0015337	0.164834	0.010989	0.0366299	0.0282447	0.0316617	0.125722	0.344455	0.708481	0.558688	14.7734	45.5096	0.105436	3.08339	1.74592	0.487891	0.487891	7.78213	0.472963	1.95155	0.994293	0.172358	0.446634	153.089	0.672667
272	male	73.4016	0.248553	66.9001	0.807254	1.0721	17.1847	0.418205	1.09537	0.516474	0.0256989	13.8232	1.54854	0.499816	15.7514	0.79	0.8	0.002	0.16	0.18	0.15	0.92	0.853	0.002024	0.0016	0.135	0.009	0.03	0.0187564	0.046631	0.0735814	0.327316	0.555353	0.665201	14.631	44.1332	0.147781	2.72348	1.18637	0.5	0.5	11.7161	0.983073	2	1.31266	0.145849	0.363401	317.01	0.714604
273	male	73.1696	0.22511	51.2498	0.893109	1.04616	18.0289	0.462902	1.08301	0.484939	0.028564	13.2329	1.47404	0.544302	12.3144	0.79	0.8	0.002	0.16	0.18	0.15	0.92	0.853	0.002024	0.0016	0.135	0.009	0.03	0.0194772	0.045367	0.0778508	0.542731	0.59768	0.481717	14.6494	44.0138	0.0898626	2.7996	1.76778	0.5	0.5	16.5955	0.442669	2	0.967088	0.257153	0.352934	117.912	0.671963
274	male	82.3404	0.264005	25.3511	1.05634	0.932534	17.6604	0.482054	0.977502	0.409991	0.0311505	12.6087	1.48134	0.535634	21.2991	0.768576	0.778305	0.00194576	0.178596	0.206034	0.171695	0.895051	0.829868	0.00196911	0.00155661	0.154525	0.0103017	0.034339	0.0251928	0.0367167	0.115601	0.394854	0.667587	0.3899	14.8763	43.511	0.0643703	3.24551	1.358	0.492075	0.492075	7.82483	1.21865	1.96829	0.80624	0.168625	0.412043	112.792	0.885293
275	male	76.8714	0.256453	42.5985	0.986507	0.997325	17.3132	0.416573	0.963866	0.412997	0.0295313	11.8319	1.43346	0.508214	21.4452	0.79	0.8	0.002	0.16	0.18	0.15	0.92	0.853	0.002024	0.0016	0.135	0.009	0.03	0.0209781	0.0394464	0.0695418	0.314928	0.625713	0.419	15.1286	43.5457	0.0722245	3.00731	1.81425	0.5	0.5	19.8695	1.03204	2	0.923852	0.161274	0.391828	88.0741	0.78159
276	male	78.246	0.250126	38.2049	1.28368	1.04927	17.6869	0.445867	0.964594	0.437527	0.0254685	12.2708	1.45883	0.516266	21.3324	0.79	0.8	0.002	0.16	0.18	0.15	0.92	0.853	0.002024	0.0016	0.135	0.009	0.03	0.0213199	0.0418531	0.0835601	0.435737	0.605908	0.465953	15.0363	44.2958	0.110289	2.84398	0.538077	0.5	0.5	10.412	1.63916	2	1.18935	0.197013	0.382917	126.074	0.836546
277	male	80.7785	0.260668	46.0075	0.689503	1.17829	17.6037	0.420135	1.01728	0.431109	0.0255423	12.0731	1.53269	0.528775	21.9904	0.79	0.8	0.002	0.16	0.18	0.15	0.92	0.853	0.002024	0.0016	0.135	0.009	0.03	0.0197747	0.0421747	0.0767034	0.387616	0.569147	0.182295	15.6833	42.7064	0.100675	3.26041	1.40397	0.5	0.5	7.14932	0.703789	2	1.62462	0.180711	0.376798	73.1572	0.737981
278	male	78.2417	0.252485	21.8636	0.965439	1.10132	17.6036	0.425485	1.10852	0.390467	0.03178	11.5968	1.42789	0.531368	10.6592	0.752505	0.76203	0.00190508	0.192546	0.225564	0.18797	0.876335	0.812515	0.00192794	0.00152406	0.169173	0.0112782	0.037594	0.0267894	0.0303355	0.120668	0.246528	0.774258	0.464656	14.6862	45.5301	0.10194	3.41443	0.466525	0.48613	0.48613	16.0819	0.698382	1.94451	0.939185	0.142405	0.419684	73.9208	0.84138
279	male	75.578	0.246647	50.5216	1.15648	1.02945	17.5049	0.499589	1.02701	0.47872	0.0261982	12.4937	1.51749	0.493081	14.4088	0.79	0.8	0.002	0.16	0.18	0.15	0.92	0.853	0.002024	0.0016	0.135	0.009	0.03	0.0202186	0.0419697	0.0787486	0.322827	0.628356	0.584275	14.7204	45.5904	0.121879	2.84638	0.645416	0.5	0.5	17.8856	0.650007	2	0.783599	0.20391	0.381333	184.942	0.758141
280	male	75.4321	0.265512	79.2783	0.724452	0.992871	16.8553	0.414149	1.27462	0.549955	0.0249648	14.2628	1.62329	0.502119	22.9793	0.79	0.8	0.002	0.16	0.18	0.15	0.92	0.853	0.002024	0.0016	0.135	0.009	0.03	0.0185401	0.0472378	0.0671559	0.429471	0.585121	0.412875	15.0702	43.8303	0.146064	2.74911	1.18103	0.5	0.5	10.2856	0.496837	2	1.14481	0.200884	0.304941	40.6767	0.713384
281	male	75.3624	0.244162	24.1033	1.55398	0.950325	17.5687	0.481605	0.987158	0.470765	0.0318893	12.3357	1.54633	0.574671	16.1694	0.762826	0.772482	0.0019312	0.183587	0.213022	0.177518	0.888354	0.823659	0.00195438	0.00154496	0.159766	0.0106511	0.0355036	0.0264751	0.0355239	0.116192	0.28771	0.750352	0.355996	14.9265	42.5676	0.150322	2.99753	0.435017	0.489948	0.489948	17.8961	1.36087	1.95978	1.01835	0.224026	0.411456	145.008	0.919458
282	male	80.1445	0.255438	33.9276	0.952245	1.25601	17.7131	0.440118	1.03007	0.396082	0.030654	12.5454	1.66415	0.516855	17.9671	0.79	0.8	0.002	0.16	0.18	0.15	0.92	0.853	0.002024	0.0016	0.135	0.009	0.03	0.0221705	0.043789	0.0824462	0.453497	0.654613	0.490859	14.8335	43.9059	0.0916054	2.98759	1.3185	0.5	0.5	27.2297	1.49924	2	1.9238	0.181651	0.39245	106.258	0.8257
283	male	73.7679	0.23483	23.8465	0.777145	0.992731	17.7238	0.406133	0.987599	0.447714	0.0319218	12.4165	1.38604	0.516633	17.0926	0.761643	0.771284	0.00192821	0.184614	0.214459	0.178716	0.886976	0.822381	0.00195135	0.00154257	0.160844	0.010723	0.0357432	0.0262163	0.0327737	0.114543	0.277936	0.773881	0.494559	15.3616	43.4855	0.125533	3.3714	0.898508	0.48951	0.48951	14.4519	0.824396	1.95803	1.08601	0.200505	0.423921	144.735	0.595513
284	male	76.5232	0.259326	39.6801	1.00123	1.05169	17.178	0.450704	1.0149	0.43296	0.0255778	11.4525	1.52213	0.515776	18.3143	0.79	0.8	0.002	0.16	0.18	0.15	0.92	0.853	0.002024	0.0016	0.135	0.009	0.03	0.0212651	0.0414262	0.0777063	0.414849	0.613847	0.540315	15.07	45.4085	0.133954	2.97001	1.21718	0.5	0.5	26.2376	0.671593	2	1.23931	0.200804	0.361562	156.579	0.703295
285	male	72.2727	0.230306	49.802	0.890223	1.00496	17.7147	0.413476	1.02159	0.482032	0.0256622	12.7487	1.47581	0.545362	15.5832	0.79	0.8	0.002	0.16	0.18	0.15	0.92	0.853	0.002024	0.0016	0.135	0.009	0.03	0.0198333	0.0410367	0.0720773	0.352163	0.568898	0.371347	15.3952	43.1213	0.142092	3.06786	1.02515	0.5	0.5	17.4619	0.568354	2	0.932635	0.152742	0.353459	127.701	0.787501
286	male	73.6208	0.249941	76.0855	1.31374	0.860993	17.1625	0.439347	1.285	0.50145	0.0246137	14.7255	1.39355	0.547599	17.7425	0.79	0.8	0.002	0.16	0.18	0.15	0.92	0.853	0.002024	0.0016	0.135	0.009	0.03	0.019919	0.0487686	0.0730853	0.560343	0.514803	0.487654	15.0334	43.9675	0.093303	2.73903	0.903841	0.5	0.5	12.2677	0.652645	2	0.963633	0.253367	0.378616	58.9061	0.824625
287	male	67.2079	0.246078	73.9501	1.13973	1.14929	16.5262	0.426318	1.14492	0.465636	0.0264471	13.4549	1.55152	0.52576	13.7306	0.79	0.8	0.002	0.16	0.18	0.15	0.92	0.853	0.002024	0.0016	0.135	0.009	0.03	0.0187643	0.0474593	0.0684234	0.564791	0.618188	0.396608	14.7523	44.2764	0.122851	2.74463	1.64963	0.5	0.5	10.4748	0.459624	2	0.855553	0.206855	0.367585	167.137	0.907388
288	male	77.7262	0.255772	35.1363	1.00141	1.22324	17.4324	0.43057	1.03615	0.435821	0.0273466	11.8706	1.53629	0.562853	15.5584	0.79	0.8	0.002	0.16	0.18	0.15	0.92	0.853	0.002024	0.0016	0.135	0.009	0.03	0.0209645	0.0399118	0.0789161	0.515852	0.615107	0.353416	15.2435	42.8181	0.157386	2.72977	0.499242	0.5	0.5	8.32725	1.92129	2	0.875223	0.196494	0.38508	42.8338	0.890413
289	male	68.0466	0.245004	74.0434	0.805601	1.08531	16.6654	0.467953	1.14561	0.551513	0.0231515	13.4551	1.48581	0.547306	16.1188	0.79	0.8	0.002	0.16	0.18	0.15	0.92	0.853	0.002024	0.0016	0.135	0.009	0.03	0.0213101	0.048539	0.0824961	0.398386	0.59871	0.319119	15.2563	43.5206	0.121224	3.03826	0.832092	0.5	0.5	9.13232	0.939934	2	0.869005	0.198058	0.308419	91.7799	0.942457
290	male	78.4876	0.253641	19.0941	1.12458	1.05119	17.591	0.417248	0.875846	0.410567	0.0334232	11.0531	1.5241	0.550596	20.7896	0.739742	0.749106	0.00187277	0.203623	0.241073	0.200894	0.861472	0.798734	0.00189524	0.00149821	0.180805	0.0120536	0.0401788	0.0303095	0.0252261	0.153952	0.285832	0.799864	0.458824	15.4969	43.3979	0.159206	3.55335	1.51976	0.481409	0.481409	24.6489	0.499663	1.92562	0.762412	0.18749	0.488074	145.24	0.684106
291	male	83.141	0.263732	38.3983	1.08636	0.795046	17.7552	0.445695	1.00665	0.427799	0.0273124	12.3709	1.53089	0.466493	20.1328	0.79	0.8	0.002	0.16	0.18	0.15	0.92	0.853	0.002024	0.0016	0.135	0.009	0.03	0.022345	0.0450337	0.0840646	0.426538	0.629353	0.359415	15.1351	43.6068	0.0998514	2.99826	0.550032	0.5	0.5	8.35992	1.2759	2	0.739763	0.174179	0.359084	66.0224	0.828743
292	male	83.4841	0.267345	25.8179	0.834175	0.944418	17.6712	0.416642	0.982104	0.442966	0.0305073	12.227	1.5691	0.574003	15.8446	0.770728	0.780484	0.00195121	0.176728	0.20342	0.169516	0.897556	0.832191	0.00197462	0.00156097	0.152565	0.010171	0.0339033	0.025014	0.0371672	0.101516	0.324055	0.693698	0.433337	14.8979	45.1671	0.102749	3.39201	0.766826	0.492871	0.492871	7.17012	0.743399	1.97148	0.78658	0.185037	0.417965	96.1021	0.917587
293	male	80.0054	0.258953	48.5932	0.814736	0.863339	17.5772	0.422881	1.01601	0.425298	0.0273753	12.5554	1.52301	0.513202	20.8711	0.79	0.8	0.002	0.16	0.18	0.15	0.92	0.853	0.002024	0.0016	0.135	0.009	0.03	0.0182646	0.042552	0.0807405	0.326991	0.534837	0.529193	14.7329	45.1969	0.101897	2.90799	1.11566	0.5	0.5	7.62838	2.77639	2	0.901031	0.201409	0.364541	134.727	0.76351
294	male	72.4208	0.241611	21.0149	1.15615	0.761472	17.3131	0.413788	0.92666	0.395789	0.0328288	11.2959	1.39188	0.539874	18.3475	0.748594	0.75807	0.00189517	0.19594	0.230317	0.19193	0.87178	0.808292	0.00191792	0.00151614	0.172737	0.0115158	0.0383861	0.0278927	0.031309	0.119692	0.471115	0.750994	0.58254	15.0294	45.7444	0.135603	3.27473	1.30615	0.484683	0.484683	13.0558	1.42663	1.93872	1.1774	0.145753	0.458462	232.551	0.749151
295	male	76.2144	0.247542	31.128	1.04811	0.93353	17.5467	0.448748	0.98443	0.422621	0.0285972	12.2542	1.6997	0.492737	19.7955	0.79	0.8	0.002	0.16	0.18	0.15	0.92	0.853	0.002024	0.0016	0.135	0.009	0.03	0.0226757	0.0416104	0.0768851	0.500595	0.597526	0.37637	14.6616	45.06	0.0777078	2.84051	1.73098	0.5	0.5	21.7134	0.987031	2	0.541165	0.14211	0.375471	250.152	0.798973
296	male	78.7406	0.251211	69.3281	0.978748	0.803499	17.7043	0.470669	1.22486	0.531888	0.0244124	14.6392	1.51821	0.502773	21.0622	0.79	0.8	0.002	0.16	0.18	0.15	0.92	0.853	0.002024	0.0016	0.135	0.009	0.03	0.0202151	0.0472664	0.066371	0.491036	0.618267	0.418415	14.832	44.9827	0.138208	3.08431	1.4264	0.5	0.5	14.9277	1.56254	2	1.38545	0.269224	0.327436	101.725	0.800549
297	male	81.9468	0.275684	61.2992	1.01713	0.813909	17.2409	0.467406	1.14294	0.479294	0.0292114	13.4665	1.41929	0.539978	23.6819	0.79	0.8	0.002	0.16	0.18	0.15	0.92	0.853	0.002024	0.0016	0.135	0.009	0.03	0.0220386	0.0479636	0.0737909	0.475402	0.58006	0.850039	15.0609	46.4965	0.130093	2.61249	1.32621	0.5	0.5	12.6443	0.323277	2	0.732529	0.149217	0.340333	70.7323	0.853007
298	male	64.3129	0.210483	59.1538	0.74474	1.13306	17.48	0.474064	1.14394	0.474449	0.0245681	13.8564	1.47579	0.492673	10.6845	0.79	0.8	0.002	0.16	0.18	0.15	0.92	0.853	0.002024	0.0016	0.135	0.009	0.03	0.0227239	0.0457416	0.0739162	0.510444	0.634898	0.290324	14.8559	45.6211	0.0741061	2.79345	0.399742	0.5	0.5	14.5931	0.8818	2	1.20376	0.161524	0.36977	283.439	0.946242
299	male	75.4808	0.249934	47.9537	1.14133	1.26031	17.3782	0.459524	0.914175	0.456266	0.0271737	12.2859	1.51222	0.499891	16.6136	0.79	0.8	0.002	0.16	0.18	0.15	0.92	0.853	0.002024	0.0016	0.135	0.009	0.03	0.0212778	0.0448963	0.0820672	0.421389	0.575762	0.350589	15.0419	43.2849	0.0853793	3.15268	1.20263	0.5	0.5	19.593	0.869218	2	0.964392	0.171693	0.381103	165.14	0.756528
300	male	79.754	0.245545	45.2391	1.12545	0.816137	18.0223	0.417614	0.971589	0.437298	0.0242951	12.6345	1.41535	0.5169	18.5913	0.79	0.8	0.002	0.16	0.18	0.15	0.92	0.853	0.002024	0.0016	0.135	0.009	0.03	0.0231076	0.0434375	0.0731594	0.340336	0.594382	0.520314	14.9706	45.2937	0.107731	3.00353	0.304853	0.5	0.5	8.42162	2.10712	2	1.30192	0.196647	0.392026	48.4471	0.655345
301	male	82.2897	0.272487	42.9447	1.00732	0.975848	17.378	0.481325	1.07414	0.446434	0.0247406	11.6724	1.5481	0.499689	22.1668	0.79	0.8	0.002	0.16	0.18	0.15	0.92	0.853	0.002024	0.0016	0.135	0.009	0.03	0.0198877	0.0449994	0.0789681	0.508535	0.614169	0.424794	14.4866	44.0611	0.092366	2.90439	0.602532	0.5	0.5	19.3725	0.409787	2	0.96669	0.176518	0.384625	99.803	0.813972
302	male	81.9042	0.263017	51.9742	1.02606	0.812178	17.6466	0.433354	1.00122	0.453497	0.0280096	13.186	1.466	0.50348	17.6769	0.79	0.8	0.002	0.16	0.18	0.15	0.92	0.853	0.002024	0.0016	0.135	0.009	0.03	0.0181844	0.041825	0.0766173	0.366855	0.641039	0.603198	15.2768	45.5913	0.0900649	2.82434	0.518298	0.5	0.5	21.7172	1.43793	2	0.882492	0.210647	0.368159	117.443	0.818225
303	male	86.1479	0.267651	66.3959	0.944884	0.91064	17.9406	0.487305	1.23758	0.45662	0.0249031	15.1636	1.51385	0.476205	21.1791	0.79	0.8	0.002	0.16	0.18	0.15	0.92	0.853	0.002024	0.0016	0.135	0.009	0.03	0.0186161	0.046451	0.0734606	0.456039	0.612552	0.511855	15.3211	45.9528	0.112215	2.87512	0.937215	0.5	0.5	10.6714	1.84153	2	1.07378	0.208139	0.349491	53.9044	0.872841
304	male	79.8987	0.251803	21.6272	0.862721	1.15213	17.8131	0.429727	1.03727	0.467999	0.0322615	11.845	1.46029	0.531008	20.9028	0.751416	0.760927	0.00190232	0.193491	0.226887	0.189073	0.875066	0.811339	0.00192515	0.00152185	0.170166	0.0113444	0.0378146	0.0281904	0.0334686	0.125485	0.343575	0.786688	0.464912	15.3024	44.6533	0.173945	3.50405	0.769659	0.485727	0.485727	24.8528	2.11444	1.9429	1.15235	0.160013	0.462083	178.601	0.669184
305	male	73.5629	0.235145	31.9147	0.920028	1.18763	17.6873	0.450569	0.949225	0.429669	0.0250845	12.4334	1.58638	0.50185	9.62213	0.79	0.8	0.002	0.16	0.18	0.15	0.92	0.853	0.002024	0.0016	0.135	0.009	0.03	0.0228847	0.0412132	0.0797792	0.548137	0.624038	0.384747	15.0972	44.955	0.136465	2.89439	0.505601	0.5	0.5	20.8659	0.925557	2	1.01969	0.13757	0.373696	98.2944	0.891144
306	male	71.7503	0.247397	73.7238	0.637095	0.707827	17.03	0.47144	1.12333	0.501146	0.0238345	14.2526	1.67176	0.571384	16.2862	0.79	0.8	0.002	0.16	0.18	0.15	0.92	0.853	0.002024	0.0016	0.135	0.009	0.03	0.0195242	0.0456313	0.0711481	0.527608	0.568418	0.415292	14.8067	44.9003	0.0895582	2.56318	0.544918	0.5	0.5	18.133	1.06642	2	0.976678	0.214871	0.351358	193.149	0.970292
307	male	84.0532	0.263905	40.4537	1.0389	0.909801	17.8465	0.435552	1.13181	0.443467	0.0262432	12.5131	1.56945	0.527482	27.7964	0.79	0.8	0.002	0.16	0.18	0.15	0.92	0.853	0.002024	0.0016	0.135	0.009	0.03	0.0225173	0.0393903	0.0817379	0.371345	0.570989	0.592395	15.1419	43.62	0.116004	2.90021	0.959794	0.5	0.5	15.0637	1.18345	2	0.772925	0.188046	0.404939	57.1183	0.56505
308	male	85.8355	0.272162	24.9733	1.224	1.10123	17.7591	0.431188	1.03986	0.467459	0.0319008	12.272	1.57872	0.542295	24.7577	0.766835	0.776542	0.00194136	0.180107	0.20815	0.173458	0.893023	0.827988	0.00196465	0.00155308	0.156112	0.0104075	0.0346916	0.0228734	0.0372843	0.114538	0.466308	0.716842	0.421835	14.8532	42.9313	0.0907608	3.06532	2.03203	0.491431	0.491431	8.90678	0.183921	1.96572	1.61116	0.158377	0.407302	188.781	0.829801
309	male	73.028	0.234816	68.0416	0.774766	0.892582	17.6352	0.460392	1.05285	0.487548	0.0270197	14.594	1.65042	0.4711	12.6671	0.79	0.8	0.002	0.16	0.18	0.15	0.92	0.853	0.002024	0.0016	0.135	0.009	0.03	0.0198511	0.0474791	0.0714218	0.417827	0.625401	0.494849	14.8961	44.9302	0.0705205	2.95481	0.744807	0.5	0.5	6.50841	1.21606	2	1.15637	0.282286	0.347262	169.285	0.778088
310	male	70.4988	0.230545	41.7134	0.744206	1.02931	17.4869	0.441066	0.958661	0.409777	0.0279431	11.8591	1.47319	0.513357	13.9017	0.79	0.8	0.002	0.16	0.18	0.15	0.92	0.853	0.002024	0.0016	0.135	0.009	0.03	0.019823	0.039981	0.0818452	0.412101	0.618624	0.462524	15.2592	45.0207	0.142813	3.06134	1.01892	0.5	0.5	16.1857	1.63903	2	0.9806	0.168007	0.364117	151.852	0.710914
311	male	90.2094	0.275156	47.0249	1.01767	0.947063	18.1066	0.414925	1.00386	0.430233	0.0261865	13.2399	1.34678	0.49923	26.9091	0.79	0.8	0.002	0.16	0.18	0.15	0.92	0.853	0.002024	0.0016	0.135	0.009	0.03	0.0199204	0.0427461	0.085252	0.404645	0.656024	0.611545	15.2343	43.6299	0.097053	2.73425	3.09354	0.5	0.5	22.7112	1.63359	2	0.781373	0.176013	0.371944	114.987	0.833286
312	male	87.8989	0.267601	62.5685	1.17493	1.07225	18.1238	0.409718	1.21855	0.521293	0.024711	14.914	1.56178	0.519277	20.116	0.79	0.8	0.002	0.16	0.18	0.15	0.92	0.853	0.002024	0.0016	0.135	0.009	0.03	0.0195009	0.0477198	0.0683848	0.609025	0.58684	0.542879	15.2025	46.2272	0.139255	2.68141	0.792856	0.5	0.5	29.2151	1.45302	2	0.988604	0.209108	0.368991	120.113	0.737956
313	male	79.9567	0.264465	68.762	0.990254	1.51554	17.3877	0.466247	1.08296	0.553074	0.0243553	14.3275	1.48958	0.525105	20.2679	0.79	0.8	0.002	0.16	0.18	0.15	0.92	0.853	0.002024	0.0016	0.135	0.009	0.03	0.0195053	0.0520301	0.0812712	0.578037	0.580454	0.622198	15.3847	43.462	0.172741	3.21305	1.14217	0.5	0.5	11.5486	0.585844	2	0.887167	0.200769	0.383984	107.787	1.06935
314	male	84.3577	0.278877	68.5428	0.8636	1.03664	17.3923	0.42431	1.20996	0.535186	0.0245399	14.2155	1.50596	0.536527	27.875	0.79	0.8	0.002	0.16	0.18	0.15	0.92	0.853	0.002024	0.0016	0.135	0.009	0.03	0.0202852	0.0475569	0.0805884	0.59008	0.586434	0.540563	14.5307	45.1555	0.0820846	2.6748	0.927325	0.5	0.5	10.0435	1.59713	2	1.07956	0.224174	0.338097	288.625	0.825077
315	male	73.1418	0.238647	44.6257	1.02056	0.935114	17.5067	0.441334	0.914582	0.397679	0.0265042	11.8649	1.53938	0.508249	19.132	0.79	0.8	0.002	0.16	0.18	0.15	0.92	0.853	0.002024	0.0016	0.135	0.009	0.03	0.021323	0.0400446	0.0759391	0.391761	0.615742	0.446717	14.9132	44.8524	0.0587202	3.08099	0.502481	0.5	0.5	9.12228	1.82908	2	1.4331	0.169521	0.344348	153.455	0.63742
316	male	78.6	0.26052	76.7842	1.09966	0.853479	17.3696	0.452603	1.14781	0.491435	0.0242442	15.0279	1.59919	0.554191	16.5276	0.79	0.8	0.002	0.16	0.18	0.15	0.92	0.853	0.002024	0.0016	0.135	0.009	0.03	0.0189713	0.0450482	0.0751434	0.64878	0.587541	0.414304	14.6253	42.9108	0.13149	2.70343	0.646322	0.5	0.5	21.6646	1.19469	2	0.976516	0.257439	0.364132	47.4083	1.03822
317	male	80.2092	0.254189	52.1251	1.09529	1.21435	17.7637	0.371451	1.01472	0.432049	0.0287619	13.451	1.54486	0.51638	20.1728	0.79	0.8	0.002	0.16	0.18	0.15	0.92	0.853	0.002024	0.0016	0.135	0.009	0.03	0.019349	0.0417286	0.0707768	0.358407	0.613193	0.499281	15.1812	42.6548	0.144932	2.58698	1.50825	0.5	0.5	19.9564	1.64485	2	0.944898	0.225592	0.330061	97.1502	0.975431
318	male	72.874	0.230218	22.6395	0.687117	1.04434	17.7917	0.43172	1.12111	0.459199	0.0333263	12.2908	1.44267	0.583165	13.3577	0.75608	0.765651	0.00191413	0.189442	0.221219	0.184349	0.880498	0.816375	0.0019371	0.0015313	0.165914	0.011061	0.0368698	0.0272018	0.035355	0.123191	0.402228	0.763046	0.506175	14.8406	45.2717	0.127545	3.6175	1.31563	0.487453	0.487453	21.4562	1.01846	1.9498	1.02684	0.165541	0.415051	211.054	0.763524
319	male	78.2132	0.256883	67.2486	1.25279	0.867797	17.4491	0.447032	1.19533	0.496549	0.0248858	14.2645	1.48027	0.511591	18.3449	0.79	0.8	0.002	0.16	0.18	0.15	0.92	0.853	0.002024	0.0016	0.135	0.009	0.03	0.0199947	0.0473048	0.0729133	0.576602	0.607104	0.400932	14.9653	43.9962	0.154781	2.63752	1.1936	0.5	0.5	18.4108	2.71405	2	1.0098	0.210647	0.341076	227.313	0.787219
320	male	75.6565	0.235482	50.5666	1.10699	1.08556	17.9244	0.510608	1.02362	0.396561	0.0270177	13.1634	1.52342	0.534595	12.9078	0.79	0.8	0.002	0.16	0.18	0.15	0.92	0.853	0.002024	0.0016	0.135	0.009	0.03	0.0225659	0.046061	0.0710381	0.403312	0.558339	0.313527	14.9831	45.3056	0.0553476	3.23819	1.28063	0.5	0.5	15.5192	1.28328	2	1.12077	0.17486	0.370148	197.453	0.879886
321	male	69.5432	0.253577	72.2068	1.05245	0.881233	16.5605	0.45678	1.119	0.46993	0.0259724	13.3892	1.45637	0.492913	17.1217	0.79	0.8	0.002	0.16	0.18	0.15	0.92	0.853	0.002024	0.0016	0.135	0.009	0.03	0.019654	0.0502447	0.0759781	0.503887	0.600478	0.343284	14.7595	44.3618	0.159747	3.00108	1.29408	0.5	0.5	11.4603	1.54172	2	1.65958	0.165819	0.321266	79.581	0.863857
322	male	85.5489	0.275219	31.8351	0.916161	0.870691	17.6306	0.460487	0.947974	0.435102	0.0272174	12.3435	1.39379	0.522157	21.6306	0.79	0.8	0.002	0.16	0.18	0.15	0.92	0.853	0.002024	0.0016	0.135	0.009	0.03	0.0212638	0.0426304	0.0751926	0.487419	0.623132	0.514174	14.4157	43.5759	0.108076	2.98365	0.892521	0.5	0.5	12.4285	0.606332	2	0.914811	0.159013	0.376671	150.861	0.848927
323	male	59.0273	0.212251	69.2212	1.26564	0.754977	16.6764	0.453176	1.12255	0.502357	0.0259062	13.4015	1.49103	0.538619	4.85752	0.79	0.8	0.002	0.16	0.18	0.15	0.92	0.853	0.002024	0.0016	0.135	0.009	0.03	0.0200129	0.0460584	0.0730537	0.615236	0.556139	0.564454	14.6293	43.9187	0.129786	2.86136	0.864866	0.5	0.5	16.2187	0.817868	2	1.05296	0.194054	0.360105	165.023	0.898212
324	male	71.7528	0.22408	72.4512	1.16854	1.38323	17.8944	0.402384	1.24959	0.543665	0.0251751	15.799	1.63807	0.496711	13.212	0.79	0.8	0.002	0.16	0.18	0.15	0.92	0.853	0.002024	0.0016	0.135	0.009	0.03	0.0192495	0.0515298	0.0764244	0.706747	0.538689	0.609424	14.8778	45.1635	0.118651	3.02099	0.741721	0.5	0.5	17.4382	1.60577	2	0.859009	0.201274	0.359765	43.921	0.959672
325	male	79.7783	0.257279	32.3134	0.81771	0.962431	17.6092	0.467143	1.09872	0.447099	0.0285862	12.1754	1.46256	0.552178	17.6722	0.79	0.8	0.002	0.16	0.18	0.15	0.92	0.853	0.002024	0.0016	0.135	0.009	0.03	0.0219117	0.0435038	0.0838989	0.537984	0.613271	0.454176	14.4688	45.0168	0.14742	2.835	0.673936	0.5	0.5	17.609	1.60219	2	0.811515	0.184901	0.404463	168.4	0.75413
326	male	76.8457	0.239556	66.2735	0.914982	1.26667	17.9104	0.455701	1.18894	0.541948	0.0266006	15.0149	1.41268	0.522234	13.6632	0.79	0.8	0.002	0.16	0.18	0.15	0.92	0.853	0.002024	0.0016	0.135	0.009	0.03	0.0194524	0.0502378	0.0753934	0.434503	0.620374	0.717556	14.651	44.1922	0.15413	2.78402	0.908796	0.5	0.5	15.6399	0.672277	2	1.19653	0.216908	0.373825	205.039	0.958204
327	male	70.7299	0.227869	59.9563	1.18169	0.967379	17.6181	0.449411	1.13465	0.508654	0.0239745	14.1007	1.56753	0.545727	9.83958	0.79	0.8	0.002	0.16	0.18	0.15	0.92	0.853	0.002024	0.0016	0.135	0.009	0.03	0.0209345	0.0470712	0.075042	0.368732	0.618833	0.483936	14.9311	46.2966	0.0867111	2.97539	2.14153	0.5	0.5	24.6576	1.5338	2	0.914527	0.229812	0.376547	84.4862	0.756721
328	male	89.7817	0.279366	42.5549	1.02747	0.978231	17.927	0.447259	0.961615	0.461878	0.0252071	12.5621	1.57709	0.536451	24.099	0.79	0.8	0.002	0.16	0.18	0.15	0.92	0.853	0.002024	0.0016	0.135	0.009	0.03	0.0202135	0.043274	0.0819955	0.396074	0.599215	0.567739	14.9926	42.9638	0.162978	2.98179	0.690753	0.5	0.5	22.4983	1.13967	2	1.50704	0.140377	0.363207	221.8	0.93335
329	male	80.3436	0.252553	71.5904	0.880872	0.745467	17.8361	0.425473	1.23044	0.587552	0.0275607	15.3439	1.48212	0.526471	17.0435	0.79	0.8	0.002	0.16	0.18	0.15	0.92	0.853	0.002024	0.0016	0.135	0.009	0.03	0.018228	0.0498329	0.0783423	0.420134	0.587826	0.577299	15.0358	45.4016	0.163616	3.11753	1.25579	0.5	0.5	11.8082	0.886442	2	1.29877	0.218096	0.367784	187.599	0.86101
330	male	71.5711	0.227258	26.157	0.805583	1.13251	17.7463	0.469418	1.03145	0.462477	0.0282416	12.5001	1.37074	0.51207	8.48697	0.77229	0.782066	0.00195516	0.175372	0.201521	0.167934	0.899376	0.833878	0.00197863	0.00156413	0.151141	0.010076	0.0335868	0.023769	0.040151	0.106377	0.308968	0.750728	0.41123	14.6061	46.2376	0.144088	2.98916	0.549622	0.493449	0.493449	15.6901	0.979903	1.97379	0.862591	0.19491	0.407156	110.662	0.708461
331	male	69.2368	0.222691	21.6779	0.925006	1.09783	17.6326	0.415254	1.0335	0.476531	0.030693	11.8443	1.48356	0.559547	11.3648	0.751649	0.761163	0.00190291	0.193289	0.226604	0.188837	0.875338	0.81159	0.00192574	0.00152233	0.169953	0.0113302	0.0377673	0.0285773	0.031158	0.128747	0.392093	0.746274	0.486537	14.7934	43.1808	0.13332	3.46345	1.25482	0.485814	0.485814	16.2945	1.2263	1.94324	1.2509	0.170744	0.427622	208.13	0.54145
332	male	71.9791	0.220311	79.0993	0.845904	0.888507	18.0753	0.457104	1.26857	0.580896	0.0220622	16.9233	1.42861	0.520478	6.86866	0.79	0.8	0.002	0.16	0.18	0.15	0.92	0.853	0.002024	0.0016	0.135	0.009	0.03	0.0198901	0.0504284	0.0693559	0.475533	0.556097	0.598423	15.0616	44.0851	0.0937863	2.48944	0.893004	0.5	0.5	19.7223	1.67107	2	1.08525	0.250889	0.323868	295.955	0.980241
333	male	77.2177	0.260252	41.4618	0.879436	1.15559	17.2251	0.39722	0.874764	0.44688	0.0274659	11.6245	1.42174	0.543761	18.0447	0.79	0.8	0.002	0.16	0.18	0.15	0.92	0.853	0.002024	0.0016	0.135	0.009	0.03	0.0225606	0.0367495	0.0806718	0.372358	0.592218	0.385128	15.1999	44.0223	0.145831	2.90666	0.932268	0.5	0.5	11.5538	2.13614	2	0.821017	0.194088	0.385508	173.873	0.708653
334	male	84.0769	0.266399	69.4208	0.772883	1.00161	17.7653	0.450741	1.20264	0.548389	0.0236244	14.8631	1.38267	0.57321	21.9829	0.79	0.8	0.002	0.16	0.18	0.15	0.92	0.853	0.002024	0.0016	0.135	0.009	0.03	0.0214942	0.0503278	0.0754101	0.63105	0.599491	0.600131	15.0759	45.5378	0.103439	2.66171	1.10284	0.5	0.5	22.4066	1.00882	2	1.62711	0.169175	0.339041	148.095	0.897567
335	male	74.7897	0.264054	53.6109	1.03417	1.14925	16.8296	0.394622	1.08632	0.441854	0.0248087	11.8487	1.45645	0.539981	19.1812	0.79	0.8	0.002	0.16	0.18	0.15	0.92	0.853	0.002024	0.0016	0.135	0.009	0.03	0.0182179	0.0390866	0.076837	0.442624	0.627304	0.425437	14.8334	45.7393	0.0884095	2.56045	0.85548	0.5	0.5	17.4723	1.18555	2	0.864337	0.154233	0.347862	185.645	0.756987
336	male	68.8801	0.230513	53.2836	1.00814	1.09575	17.2862	0.449042	1.07462	0.439218	0.0252523	12.7268	1.40168	0.467741	13.0007	0.79	0.8	0.002	0.16	0.18	0.15	0.92	0.853	0.002024	0.0016	0.135	0.009	0.03	0.0225098	0.0452066	0.0789412	0.396093	0.60354	0.487306	15.2493	43.9965	0.102794	2.82454	1.52138	0.5	0.5	15.4045	2.19074	2	0.915242	0.18584	0.376199	105.622	0.765605
337	male	85.9724	0.267275	40.2459	1.21812	1.0728	17.935	0.421172	0.960394	0.412159	0.0282384	12.6494	1.51628	0.51987	16.9506	0.79	0.8	0.002	0.16	0.18	0.15	0.92	0.853	0.002024	0.0016	0.135	0.009	0.03	0.0218731	0.0425169	0.0784653	0.541128	0.595835	0.377424	15.2263	45.8167	0.146593	2.91577	1.36622	0.5	0.5	21.8778	2.77138	2	1.02365	0.194211	0.387301	129.504	0.723515
338	male	73.353	0.238977	51.9362	1.10799	1.0301	17.5199	0.379279	1.06268	0.445957	0.0265463	12.9094	1.58283	0.47307	15.8	0.79	0.8	0.002	0.16	0.18	0.15	0.92	0.853	0.002024	0.0016	0.135	0.009	0.03	0.0218116	0.040346	0.0753574	0.40276	0.559051	0.463368	14.7333	44.7787	0.105112	2.67879	0.800105	0.5	0.5	9.53652	0.919639	2	1.0429	0.135528	0.352114	95.1976	0.848695
339	male	79.8471	0.255881	78.5071	1.15972	0.69067	17.6649	0.421814	1.37715	0.539833	0.0246192	15.9119	1.43979	0.517761	19.0064	0.79	0.8	0.002	0.16	0.18	0.15	0.92	0.853	0.002024	0.0016	0.135	0.009	0.03	0.0207517	0.0499137	0.0761493	0.571816	0.564784	0.61252	14.9517	43.6082	0.113861	2.8833	2.12853	0.5	0.5	13.3572	2.13731	2	1.51117	0.230906	0.355378	94.2749	0.987802
340	male	71.6532	0.215785	50.6921	0.949167	0.890673	18.2225	0.438358	1.03968	0.438477	0.0255153	13.8538	1.48838	0.542287	16.3997	0.79	0.8	0.002	0.16	0.18	0.15	0.92	0.853	0.002024	0.0016	0.135	0.009	0.03	0.0190027	0.0456431	0.0742694	0.456247	0.626384	0.474071	14.809	43.5559	0.114061	2.93447	1.81293	0.5	0.5	10.5654	0.795872	2	1.01197	0.239539	0.345538	161.103	0.765352
341	male	72.8631	0.239144	78.5157	0.705927	0.811875	17.4552	0.483224	1.19823	0.53399	0.0246444	15.4334	1.46333	0.530906	15.5364	0.79	0.8	0.002	0.16	0.18	0.15	0.92	0.853	0.002024	0.0016	0.135	0.009	0.03	0.0186502	0.05112	0.0834781	0.67662	0.589684	0.332228	14.7895	46.2146	0.10046	2.61164	1.38705	0.5	0.5	19.0042	0.98525	2	0.877507	0.199435	0.365777	103.779	0.851289
342	male	75.3721	0.250609	27.6126	0.741845	1.14446	17.3423	0.457485	1.0923	0.468934	0.0290983	11.9465	1.56285	0.536348	16.4365	0.778998	0.788859	0.00197215	0.16955	0.193369	0.161141	0.907188	0.841121	0.00199581	0.00157772	0.145027	0.00966847	0.0322282	0.0234091	0.0400483	0.0897782	0.556161	0.753105	0.454341	15.0754	43.5175	0.157183	3.27244	1.22181	0.49593	0.49593	15.5745	1.35247	1.98372	0.619772	0.139892	0.432086	81.0016	0.726186
343	male	77.0876	0.244046	70.7444	1.07408	1.13097	17.7728	0.439384	1.19582	0.464313	0.02481	15.0538	1.38716	0.494586	20.7954	0.79	0.8	0.002	0.16	0.18	0.15	0.92	0.853	0.002024	0.0016	0.135	0.009	0.03	0.0205235	0.0494631	0.0632343	0.614394	0.576601	0.526602	15.2759	41.8571	0.145553	2.84776	0.401801	0.5	0.5	11.9663	1.41024	2	1.71713	0.267285	0.357919	95.0437	0.829219
344	male	68.3168	0.223304	28.6687	0.929542	1.22046	17.491	0.49731	0.966412	0.435941	0.0282866	12.0776	1.4759	0.53331	10.5887	0.783865	0.793787	0.00198447	0.165325	0.187455	0.156213	0.912856	0.846376	0.00200828	0.00158757	0.140591	0.00937275	0.0312425	0.0212141	0.0342648	0.0867967	0.380227	0.686544	0.465479	15.1634	45.1868	0.126143	3.08432	0.349967	0.497731	0.497731	17.9949	0.510081	1.99092	1.01918	0.170234	0.37033	78.451	0.707105
345	male	68.8297	0.225222	64.0458	0.756243	0.909201	17.4816	0.425858	1.08562	0.498565	0.0268534	14.2743	1.60889	0.493918	11.2461	0.79	0.8	0.002	0.16	0.18	0.15	0.92	0.853	0.002024	0.0016	0.135	0.009	0.03	0.018376	0.0478048	0.0726711	0.440028	0.610896	0.557366	15.0617	45.0795	0.136932	3.02308	1.00364	0.5	0.5	27.7938	0.349406	2	0.895401	0.154222	0.364868	226.98	0.993283
346	male	78.4018	0.253049	56.0514	0.982257	1.10744	17.602	0.432126	1.04493	0.505435	0.0255384	13.5889	1.48094	0.559187	17.3011	0.79	0.8	0.002	0.16	0.18	0.15	0.92	0.853	0.002024	0.0016	0.135	0.009	0.03	0.0207641	0.0432488	0.0805295	0.464356	0.62465	0.591673	15.4303	44.9424	0.0939484	2.6144	1.30863	0.5	0.5	14.5072	0.361405	2	1.05652	0.178265	0.38684	158.935	0.935711
347	male	71.702	0.251418	62.1399	1.03562	1.09035	16.8876	0.396145	1.11145	0.438696	0.0251489	12.737	1.3697	0.4944	17.358	0.79	0.8	0.002	0.16	0.18	0.15	0.92	0.853	0.002024	0.0016	0.135	0.009	0.03	0.0221797	0.0456071	0.0776742	0.438394	0.585378	0.496447	14.8687	45.6961	0.101667	2.91371	1.10363	0.5	0.5	38.8257	0.855665	2	0.922405	0.201016	0.359242	96.4771	0.79951
348	male	71.6967	0.234493	23.7869	1.18831	1.14928	17.4858	0.430619	0.987897	0.441404	0.0316606	11.9557	1.40941	0.523049	14.1343	0.761368	0.771005	0.00192751	0.184853	0.214794	0.178995	0.886656	0.822084	0.00195064	0.00154201	0.161095	0.0107397	0.0357989	0.026388	0.0365853	0.11339	0.317188	0.657346	0.497448	14.9337	45.48	0.0945278	3.26397	1.2021	0.489409	0.489409	10.2944	0.318232	1.95763	1.02654	0.234398	0.439811	154.743	0.692174
349	male	72.5021	0.257175	76.3139	1.02655	0.993987	16.7904	0.453779	1.1317	0.540418	0.0254667	14.3175	1.49719	0.52175	13.0883	0.79	0.8	0.002	0.16	0.18	0.15	0.92	0.853	0.002024	0.0016	0.135	0.009	0.03	0.0215791	0.0525841	0.0707489	0.37323	0.534669	0.421697	15.3267	45.5747	0.108255	2.74288	1.34268	0.5	0.5	12.9751	0.51229	2	1.56075	0.20504	0.349993	208.858	0.77344
350	male	73.0495	0.23032	24.0413	0.682862	0.765719	17.8091	0.48161	0.974588	0.455318	0.0298019	12.451	1.51815	0.567697	13.6855	0.76254	0.772193	0.00193048	0.183835	0.213369	0.177807	0.888022	0.823351	0.00195365	0.00154439	0.160026	0.0106684	0.0355614	0.0270287	0.0332538	0.120135	0.365632	0.735668	0.558114	14.878	44.7812	0.154974	3.40144	0.920365	0.489842	0.489842	9.43245	0.338263	1.95936	1.03725	0.214974	0.428966	104.825	0.981711
351	male	83.012	0.259427	45.8126	0.702977	1.24502	17.888	0.426987	1.01408	0.470425	0.0273514	12.7728	1.40942	0.500866	22.8667	0.79	0.8	0.002	0.16	0.18	0.15	0.92	0.853	0.002024	0.0016	0.135	0.009	0.03	0.0208089	0.0396973	0.0761029	0.454817	0.659932	0.603262	14.8992	43.6154	0.115128	2.92321	1.03122	0.5	0.5	8.84749	3.15767	2	0.821798	0.213806	0.39824	91.3855	0.595681
352	male	65.6151	0.206014	29.6664	1.01871	1.14749	17.8465	0.461027	1.02646	0.420781	0.0270958	12.6981	1.53198	0.485154	12.3669	0.788463	0.798443	0.00199611	0.161335	0.181868	0.151557	0.918209	0.85134	0.00202006	0.00159689	0.136401	0.00909342	0.0303114	0.0211497	0.0436263	0.0830927	0.540719	0.641654	0.343808	15.1921	44.5538	0.113423	2.99735	1.0479	0.499431	0.499431	28.393	0.696866	1.99772	0.856434	0.189792	0.391112	151.47	0.707426
353	male	80.5063	0.241449	66.8522	0.863781	0.633317	18.26	0.424046	1.11292	0.508386	0.024438	15.6326	1.43391	0.502796	13.9365	0.79	0.8	0.002	0.16	0.18	0.15	0.92	0.853	0.002024	0.0016	0.135	0.009	0.03	0.0194592	0.0478177	0.0727478	0.575855	0.539831	0.276475	15.0726	43.3145	0.110449	2.96298	1.08443	0.5	0.5	20.4258	0.459443	2	0.841615	0.212858	0.358734	348.247	0.762964
354	male	70.2429	0.236736	59.0064	1.5863	1.1601	17.2254	0.454348	1.04616	0.515576	0.0261665	13.0432	1.43777	0.499919	15.3483	0.79	0.8	0.002	0.16	0.18	0.15	0.92	0.853	0.002024	0.0016	0.135	0.009	0.03	0.0193925	0.0470501	0.0740921	0.487919	0.586139	0.549473	15.4772	44.6502	0.105101	2.87776	1.53208	0.5	0.5	12.109	0.73089	2	1.0435	0.151013	0.36916	101.035	0.76804
355	male	69.9724	0.223223	36.0112	1.21369	0.836257	17.7049	0.495362	0.916116	0.423313	0.0274305	12.2953	1.41051	0.485626	12.6109	0.79	0.8	0.002	0.16	0.18	0.15	0.92	0.853	0.002024	0.0016	0.135	0.009	0.03	0.0207325	0.0442017	0.0812691	0.311792	0.582673	0.663573	14.9732	44.1426	0.116294	2.88694	1.4153	0.5	0.5	24.3381	0.735583	2	1.13389	0.202615	0.377105	60.2002	0.755343
356	male	85.9462	0.278102	65.2739	1.01719	1.01744	17.5797	0.47399	1.20968	0.481065	0.0254007	14.4165	1.45667	0.529702	29.5256	0.79	0.8	0.002	0.16	0.18	0.15	0.92	0.853	0.002024	0.0016	0.135	0.009	0.03	0.0203961	0.0496463	0.0776529	0.556664	0.555331	0.712156	15.2446	44.3038	0.12711	2.97928	0.752894	0.5	0.5	9.89585	0.511826	2	0.663552	0.183652	0.365028	159.99	0.817919
357	male	69.2177	0.227791	72.6585	1.23392	1.00983	17.4317	0.409062	1.19087	0.494399	0.0252249	14.5515	1.46855	0.529582	11.8299	0.79	0.8	0.002	0.16	0.18	0.15	0.92	0.853	0.002024	0.0016	0.135	0.009	0.03	0.0201422	0.0489374	0.0752966	0.598219	0.596126	0.642087	14.8119	42.114	0.108441	2.76501	1.84158	0.5	0.5	18.836	0.810195	2	0.597599	0.226634	0.383787	85.9378	0.792692
358	male	80.1797	0.246048	27.6336	1.0594	0.796945	18.0519	0.440857	1.03926	0.454059	0.0296794	12.8906	1.60772	0.542746	14.9784	0.779095	0.788957	0.00197239	0.169466	0.193252	0.161043	0.9073	0.841225	0.00199606	0.00157791	0.144939	0.00966259	0.0322086	0.0238647	0.039188	0.101995	0.2341	0.638322	0.582546	15.0899	43.7536	0.0701974	3.2116	1.27088	0.495966	0.495966	17.3341	0.958657	1.98386	0.885638	0.18971	0.431632	90.142	0.887148
359	male	61.0449	0.2147	61.4193	1.42072	0.906822	16.862	0.427251	1.10013	0.517668	0.0273033	12.7572	1.46011	0.546235	6.92339	0.79	0.8	0.002	0.16	0.18	0.15	0.92	0.853	0.002024	0.0016	0.135	0.009	0.03	0.0192384	0.044958	0.0702103	0.731771	0.647598	0.372097	14.9661	43.5352	0.112985	3.03632	1.08075	0.5	0.5	20.4618	0.962271	2	0.820512	0.21431	0.354828	183.189	1.00393
360	male	75.58	0.239352	62.3423	0.88579	0.97991	17.7699	0.473951	1.14403	0.518714	0.0253219	14.6719	1.56679	0.512057	14.3481	0.79	0.8	0.002	0.16	0.18	0.15	0.92	0.853	0.002024	0.0016	0.135	0.009	0.03	0.0199094	0.0459863	0.0706146	0.448953	0.575805	0.740766	14.6171	45.2791	0.108831	2.87698	0.329183	0.5	0.5	30.5547	0.788134	2	1.06358	0.175628	0.332731	134.861	0.843077
361	male	75.3906	0.23701	19.0056	1.04716	1.09499	17.8351	0.47354	0.967869	0.43643	0.0326102	11.353	1.51761	0.471039	14.0088	0.739334	0.748693	0.00187173	0.203978	0.241569	0.201307	0.860996	0.798293	0.00189419	0.00149739	0.181177	0.0120784	0.0402615	0.0294821	0.0264749	0.145775	0.324256	0.779088	0.467391	14.6214	43.0768	0.142149	3.58549	1.41503	0.481258	0.481258	29.4613	1.94177	1.92502	1.51523	0.163643	0.443197	260.027	0.782595
362	male	73.3517	0.247539	72.2856	0.695831	1.03723	17.2141	0.449629	1.20786	0.505974	0.0271308	14.1282	1.47476	0.515189	12.9612	0.79	0.8	0.002	0.16	0.18	0.15	0.92	0.853	0.002024	0.0016	0.135	0.009	0.03	0.0197954	0.0535168	0.0749251	0.629527	0.548746	0.534277	15.1393	44.6544	0.142281	2.65776	1.17666	0.5	0.5	34.401	1.71791	2	0.819077	0.231173	0.36366	73.3212	0.909239
363	male	77.0336	0.25193	22.5468	0.916494	0.740984	17.4864	0.44725	0.972833	0.453813	0.0311023	11.853	1.40096	0.57138	14.0849	0.755653	0.765218	0.00191305	0.189813	0.221738	0.184782	0.880001	0.815914	0.001936	0.00153044	0.166303	0.0110869	0.0369563	0.0254877	0.0349265	0.118621	0.533009	0.723549	0.622167	15.1887	44.4111	0.125957	3.48629	0.614574	0.487295	0.487295	21.6693	0.769156	1.94917	0.977333	0.185494	0.400105	223.365	0.895914
364	male	78.91	0.278752	78.7514	1.39998	1.21911	16.8251	0.392783	1.13902	0.532118	0.0252076	14.1881	1.41011	0.521097	26.5389	0.79	0.8	0.002	0.16	0.18	0.15	0.92	0.853	0.002024	0.0016	0.135	0.009	0.03	0.0190657	0.0501616	0.0729733	0.543706	0.540178	0.554091	14.9672	43.8075	0.136225	2.65675	0.518738	0.5	0.5	9.23215	1.13178	2	0.87763	0.167442	0.369371	108.605	0.983554
365	male	71.8571	0.229232	45.5924	1.06683	0.862894	17.705	0.445998	0.971948	0.431799	0.0257016	12.2966	1.52356	0.513437	15.3949	0.79	0.8	0.002	0.16	0.18	0.15	0.92	0.853	0.002024	0.0016	0.135	0.009	0.03	0.0189553	0.0421352	0.0808919	0.467107	0.606616	0.642084	15.2783	43.8645	0.102335	3.16647	0.947087	0.5	0.5	11.2672	0.613033	2	1.14805	0.191159	0.355044	142.178	0.784393
366	male	77.1609	0.246055	34.6613	0.91299	1.05011	17.7085	0.471958	0.941148	0.447807	0.0267936	12.2979	1.48885	0.471308	10.9026	0.79	0.8	0.002	0.16	0.18	0.15	0.92	0.853	0.002024	0.0016	0.135	0.009	0.03	0.0220882	0.0450295	0.0782252	0.408746	0.609753	0.593186	15.1507	44.2302	0.137215	2.80649	0.45157	0.5	0.5	12.5329	0.958504	2	1.32988	0.193196	0.379635	114.434	0.644622
367	male	79.6952	0.257951	50.3113	1.08165	0.936736	17.5771	0.414703	1.03362	0.416864	0.0246431	12.9448	1.59844	0.52905	15.7679	0.79	0.8	0.002	0.16	0.18	0.15	0.92	0.853	0.002024	0.0016	0.135	0.009	0.03	0.0216933	0.0432046	0.0861836	0.334881	0.582136	0.466093	14.8166	45.011	0.120543	2.76806	0.731518	0.5	0.5	17.7524	1.17773	2	0.738226	0.158132	0.402351	152.425	0.853669
368	male	76.4719	0.241951	44.6867	0.940634	1.1333	17.7782	0.463572	0.885579	0.434711	0.0290156	12.1701	1.52361	0.518457	19.7105	0.79	0.8	0.002	0.16	0.18	0.15	0.92	0.853	0.002024	0.0016	0.135	0.009	0.03	0.0229256	0.0426264	0.0760442	0.466526	0.614085	0.288891	14.7831	43.2853	0.134692	2.88721	1.99241	0.5	0.5	5.34436	1.28058	2	0.97441	0.189503	0.365933	89.1272	0.67371
369	male	72.7744	0.230397	42.0995	0.861081	0.932379	17.7726	0.47021	1.00723	0.40636	0.0248014	12.4119	1.46752	0.481372	17.5849	0.79	0.8	0.002	0.16	0.18	0.15	0.92	0.853	0.002024	0.0016	0.135	0.009	0.03	0.0207306	0.0423845	0.0815953	0.45333	0.605629	0.677695	14.8032	44.8333	0.149666	2.5594	0.403359	0.5	0.5	12.498	0.904673	2	0.884659	0.135077	0.388464	126.706	0.694446
370	male	80.6581	0.266805	40.5544	0.909925	1.13645	17.3871	0.466476	0.977057	0.444156	0.025022	11.6881	1.63793	0.534768	20.9233	0.79	0.8	0.002	0.16	0.18	0.15	0.92	0.853	0.002024	0.0016	0.135	0.009	0.03	0.0201734	0.0417557	0.0802711	0.546613	0.643702	0.580305	15.008	45.1646	0.129074	2.94677	1.09026	0.5	0.5	16.1719	0.447274	2	0.957517	0.184018	0.39648	48.445	0.6981
371	male	80.1889	0.259623	76.7195	1.03803	1.30973	17.5746	0.483359	1.18022	0.575588	0.0256175	15.2939	1.51212	0.52718	19.9143	0.79	0.8	0.002	0.16	0.18	0.15	0.92	0.853	0.002024	0.0016	0.135	0.009	0.03	0.0197568	0.0451384	0.081247	0.571517	0.553603	0.730333	15.3731	45.9165	0.130793	2.73494	1.27014	0.5	0.5	21.9405	1.78773	2	1.12014	0.222413	0.334474	235.114	0.880177
372	male	82.5379	0.265904	51.9996	0.797769	1.38101	17.6183	0.421695	1.04885	0.48013	0.0255777	12.8083	1.53369	0.532894	23.716	0.79	0.8	0.002	0.16	0.18	0.15	0.92	0.853	0.002024	0.0016	0.135	0.009	0.03	0.0234945	0.0412562	0.0712088	0.410817	0.547114	0.63426	15.3574	44.4186	0.07251	2.95497	2.04175	0.5	0.5	13.1721	0.68216	2	0.801751	0.215676	0.404545	50.1225	0.919828
373	male	71.6842	0.230573	62.1507	1.37296	1.19185	17.6322	0.44238	1.05871	0.529023	0.0245812	14.24	1.48902	0.489592	15.6513	0.79	0.8	0.002	0.16	0.18	0.15	0.92	0.853	0.002024	0.0016	0.135	0.009	0.03	0.0186493	0.0492791	0.0720833	0.581239	0.619726	0.550942	15.2056	42.9253	0.143108	3.03669	1.29839	0.5	0.5	14.9272	1.98272	2	1.14816	0.155079	0.373615	151.43	1.00329
374	male	73.6559	0.241142	30.36	1.11507	1.16318	17.477	0.392738	0.928035	0.419996	0.0274478	12.0251	1.68166	0.502736	15.4325	0.79	0.8	0.002	0.16	0.18	0.15	0.92	0.853	0.002024	0.0016	0.135	0.009	0.03	0.0214346	0.0415843	0.0813111	0.356004	0.618469	0.610817	14.9689	42.7028	0.0943301	2.99009	0.511656	0.5	0.5	28.1881	0.938503	2	0.723773	0.194657	0.384371	153.98	0.634048
375	male	81.4979	0.260641	43.2478	1.12439	1.34279	17.6828	0.480004	0.938093	0.446673	0.0262067	12.2298	1.67215	0.551492	21.7931	0.79	0.8	0.002	0.16	0.18	0.15	0.92	0.853	0.002024	0.0016	0.135	0.009	0.03	0.0213996	0.0431959	0.0789367	0.324668	0.619441	0.472978	14.9133	42.4345	0.156964	2.98308	0.40432	0.5	0.5	13.396	1.95816	2	0.796937	0.150103	0.400314	188.887	0.777677
376	male	72.7207	0.247889	51.7116	1.11412	1.27327	17.1277	0.464563	1.06863	0.425511	0.0293028	12.1963	1.53693	0.527016	19.7863	0.79	0.8	0.002	0.16	0.18	0.15	0.92	0.853	0.002024	0.0016	0.135	0.009	0.03	0.0224633	0.0411324	0.0816993	0.502121	0.628533	0.603064	15.3534	44.6485	0.139052	3.09003	0.742614	0.5	0.5	16.9514	0.575541	2	0.977218	0.159867	0.387155	163.268	0.77718
377	male	60.9917	0.214232	69.05	1.11338	0.94841	16.873	0.473364	1.13928	0.50154	0.0261444	13.1846	1.49227	0.481999	9.97386	0.79	0.8	0.002	0.16	0.18	0.15	0.92	0.853	0.002024	0.0016	0.135	0.009	0.03	0.0202787	0.0454749	0.0764702	0.597989	0.620417	0.425038	14.7711	44.5789	0.0856489	3.04573	1.2261	0.5	0.5	21.4703	1.03034	2	1.0428	0.226901	0.341837	87.8581	1.04497
378	male	75.1295	0.24873	46.6418	0.924107	1.21955	17.3796	0.452047	1.01629	0.434214	0.0278049	11.9833	1.48754	0.50032	15.1419	0.79	0.8	0.002	0.16	0.18	0.15	0.92	0.853	0.002024	0.0016	0.135	0.009	0.03	0.0221361	0.0429144	0.0801278	0.602463	0.629472	0.366035	15.4987	45.1565	0.160855	2.83599	0.954457	0.5	0.5	8.85399	0.897484	2	0.881591	0.195075	0.384193	170.59	0.845301
379	male	69.8891	0.222843	69.4746	0.860044	1.0406	17.7094	0.454731	1.24203	0.504866	0.0252722	15.1457	1.5394	0.48746	11.6063	0.79	0.8	0.002	0.16	0.18	0.15	0.92	0.853	0.002024	0.0016	0.135	0.009	0.03	0.0187958	0.0487416	0.0773648	0.402936	0.544668	0.706814	15.1645	44.8191	0.146826	2.83699	1.96572	0.5	0.5	19.2182	1.0927	2	1.27687	0.230129	0.339676	48.6882	0.964623
380	male	83.8591	0.26764	46.7045	0.814002	1.02307	17.7011	0.43426	1.02819	0.485226	0.0268565	12.4717	1.48267	0.531686	20.9023	0.79	0.8	0.002	0.16	0.18	0.15	0.92	0.853	0.002024	0.0016	0.135	0.009	0.03	0.0214397	0.0444621	0.0745049	0.413885	0.562177	0.470665	14.763	44.3724	0.137267	3.25727	1.51223	0.5	0.5	12.4232	1.53779	2	1.07708	0.188942	0.374121	148.986	0.726636
381	male	82.2185	0.267459	43.3063	0.83577	1.05743	17.533	0.422754	0.9789	0.43561	0.0260509	11.9223	1.49	0.507427	20.8337	0.79	0.8	0.002	0.16	0.18	0.15	0.92	0.853	0.002024	0.0016	0.135	0.009	0.03	0.0216787	0.0419156	0.07771	0.380919	0.573797	0.463099	14.8708	44.2018	0.0688897	2.96325	0.699506	0.5	0.5	9.42866	2.2865	2	0.865245	0.16803	0.394122	184.242	0.686504
382	male	75.1459	0.242739	38.5563	0.920607	1.25737	17.5947	0.451385	1.14911	0.439705	0.0277896	12.2567	1.4717	0.512484	11.2511	0.79	0.8	0.002	0.16	0.18	0.15	0.92	0.853	0.002024	0.0016	0.135	0.009	0.03	0.0218184	0.0385141	0.0725945	0.520998	0.622558	0.468111	15.0193	42.8715	0.120866	3.31389	1.76615	0.5	0.5	23.2913	1.57408	2	0.862072	0.165708	0.386607	119.505	0.678225
383	male	79.0564	0.26659	54.0646	1.00017	0.839697	17.2205	0.436633	1.09015	0.478031	0.027854	12.9051	1.54156	0.508146	22.1845	0.79	0.8	0.002	0.16	0.18	0.15	0.92	0.853	0.002024	0.0016	0.135	0.009	0.03	0.0209626	0.0429495	0.0750741	0.454775	0.59449	0.556977	14.6454	44.8282	0.136455	2.98389	1.37149	0.5	0.5	9.74735	0.714149	2	1.09337	0.182184	0.34695	97.9631	0.8843
384	male	78.5871	0.257886	18.7639	1.12321	1.01647	17.4567	0.441418	1.11257	0.400228	0.0357689	10.8419	1.5144	0.554826	19.9108	0.73822	0.747565	0.00186891	0.204944	0.242922	0.202435	0.8597	0.797091	0.00189134	0.00149513	0.182192	0.0121461	0.040487	0.0284914	0.0248921	0.153742	0.267674	0.770839	0.44458	15.2329	44.3608	0.14801	3.48285	0.479776	0.480846	0.480846	15.4561	1.11683	1.92337	0.923781	0.17209	0.441044	211.413	0.543784
385	male	74.7321	0.240499	31.2828	1.05644	0.795644	17.6278	0.399254	1.093	0.464807	0.0262526	12.241	1.51302	0.575046	14.8111	0.79	0.8	0.002	0.16	0.18	0.15	0.92	0.853	0.002024	0.0016	0.135	0.009	0.03	0.022969	0.0391511	0.0811073	0.478065	0.615306	0.374929	14.8274	46.9001	0.13501	3.05126	1.00194	0.5	0.5	18.224	2.77841	2	1.20343	0.186723	0.411998	122.748	0.71547
386	male	79.2571	0.275845	64.2888	1.18664	0.829013	16.9507	0.386487	1.06196	0.505876	0.0251565	13.3168	1.60651	0.491529	18.0229	0.79	0.8	0.002	0.16	0.18	0.15	0.92	0.853	0.002024	0.0016	0.135	0.009	0.03	0.0205943	0.0449719	0.0730518	0.639839	0.600308	0.586599	14.7314	45.9673	0.131736	2.76972	0.757693	0.5	0.5	15.0846	1.69595	2	0.914921	0.190771	0.359049	119.248	0.880123
387	male	73.1	0.229649	79.0933	1.04931	1.14526	17.8413	0.424303	1.25115	0.550909	0.0246343	16.1159	1.47028	0.505198	13.825	0.79	0.8	0.002	0.16	0.18	0.15	0.92	0.853	0.002024	0.0016	0.135	0.009	0.03	0.0193412	0.0555873	0.07417	0.609589	0.557541	0.631241	14.4099	45.7924	0.094692	2.86913	1.73738	0.5	0.5	8.37459	0.491045	2	0.642271	0.213168	0.365722	158.864	0.892483
388	male	81.167	0.260821	74.8661	0.990941	0.82721	17.6408	0.440456	1.16316	0.558783	0.0248292	15.2479	1.51642	0.548613	20.2122	0.79	0.8	0.002	0.16	0.18	0.15	0.92	0.853	0.002024	0.0016	0.135	0.009	0.03	0.0198939	0.0514102	0.071943	0.520657	0.571548	0.662506	15.4169	44.7555	0.092065	2.56386	1.03881	0.5	0.5	23.3113	1.88734	2	1.00013	0.262738	0.3642	88.1695	0.757699
389	male	76.0181	0.248387	32.8267	1.02899	1.2493	17.4942	0.466193	1.04531	0.398447	0.0270285	12.1787	1.51867	0.506678	13.18	0.79	0.8	0.002	0.16	0.18	0.15	0.92	0.853	0.002024	0.0016	0.135	0.009	0.03	0.021523	0.042157	0.0796703	0.437081	0.724424	0.329998	14.9459	43.5303	0.113205	2.93294	0.68679	0.5	0.5	15.4336	0.656644	2	1.09477	0.135167	0.388779	104.583	0.820278
390	male	75.9353	0.254347	67.6648	1.02792	0.801247	17.2786	0.423573	1.24185	0.50695	0.0266819	14.0668	1.60415	0.539188	16.659	0.79	0.8	0.002	0.16	0.18	0.15	0.92	0.853	0.002024	0.0016	0.135	0.009	0.03	0.0200156	0.0467228	0.0705877	0.364998	0.60611	0.645557	15.2414	45.9366	0.097397	2.86683	2.20174	0.5	0.5	27.9939	2.38282	2	1.19993	0.174686	0.383501	91.3568	0.812591
391	male	66.4766	0.238235	64.818	1.38829	1.18347	16.7044	0.496139	1.03372	0.512828	0.027797	12.8452	1.53286	0.512664	12.0043	0.79	0.8	0.002	0.16	0.18	0.15	0.92	0.853	0.002024	0.0016	0.135	0.009	0.03	0.0220163	0.0444552	0.0755324	0.491753	0.590095	0.576169	15.0071	44.2714	0.112368	2.99659	1.21988	0.5	0.5	10.0312	1.02314	2	0.918496	0.200166	0.371661	91.8652	0.847702
392	male	64.3492	0.20736	32.7274	0.716285	0.96529	17.6161	0.436988	0.915906	0.456363	0.0280601	12.1967	1.57904	0.503582	6.54415	0.79	0.8	0.002	0.16	0.18	0.15	0.92	0.853	0.002024	0.0016	0.135	0.009	0.03	0.0218913	0.0480363	0.0733699	0.37475	0.622324	0.560012	15.3097	45.5247	0.103519	2.95665	1.5031	0.5	0.5	14.5253	0.699345	2	1.02495	0.163357	0.404559	155.81	0.730666
393	male	76.5057	0.226935	72.4813	0.901636	0.879005	18.361	0.448249	1.22892	0.582303	0.025448	16.6939	1.49558	0.494813	17.6077	0.79	0.8	0.002	0.16	0.18	0.15	0.92	0.853	0.002024	0.0016	0.135	0.009	0.03	0.0205835	0.0519698	0.0721257	0.489782	0.599544	0.664829	15.5634	43.6697	0.101209	3.00714	0.977195	0.5	0.5	10.7451	1.59757	2	1.20791	0.217404	0.359313	144.896	0.913789
394	male	74.304	0.247192	63.1178	0.972247	1.41656	17.3376	0.430913	0.998881	0.49105	0.0267517	13.7916	1.515	0.526021	17.345	0.79	0.8	0.002	0.16	0.18	0.15	0.92	0.853	0.002024	0.0016	0.135	0.009	0.03	0.019186	0.0484035	0.0714328	0.454906	0.57178	0.678103	14.8706	44.0949	0.131644	2.96068	1.0012	0.5	0.5	20.8957	0.885956	2	1.0493	0.163473	0.371466	156.867	0.994659
395	male	81.5814	0.24951	45.762	0.98788	1.20077	18.0822	0.413171	1.04465	0.44481	0.0252607	12.8623	1.65314	0.515999	16.7629	0.79	0.8	0.002	0.16	0.18	0.15	0.92	0.853	0.002024	0.0016	0.135	0.009	0.03	0.0219595	0.0397482	0.0820171	0.451643	0.607508	0.549795	15.1575	43.5111	0.15315	2.97954	0.959667	0.5	0.5	6.34262	0.858761	2	1.07512	0.184542	0.366632	157.593	0.775001
396	male	73.5955	0.244035	19.1609	0.940516	0.915864	17.366	0.426068	0.980778	0.459533	0.0340715	10.9719	1.31564	0.53172	17.9991	0.74005	0.749418	0.00187354	0.203356	0.240699	0.200582	0.86183	0.799066	0.00189603	0.00149884	0.180524	0.0120349	0.0401165	0.028112	0.0302587	0.135428	0.383146	0.770713	0.473745	15.4241	45.3614	0.13204	3.58384	1.03258	0.481523	0.481523	5.26304	2.31756	1.92608	1.69077	0.214226	0.460487	168.949	0.612698
397	male	78.6765	0.245376	51.6355	1.26466	0.995179	17.9063	0.462331	1.04126	0.500627	0.0251217	13.3535	1.38561	0.513701	15.6594	0.79	0.8	0.002	0.16	0.18	0.15	0.92	0.853	0.002024	0.0016	0.135	0.009	0.03	0.0197652	0.0433475	0.0830373	0.400892	0.585587	0.478373	15.1957	43.6132	0.114042	2.81617	2.34112	0.5	0.5	15.1435	0.837183	2	1.0682	0.17485	0.344248	85.2753	0.74045
398	male	81.1993	0.264747	33.3559	0.996672	1.09712	17.513	0.462288	1.03446	0.425942	0.0261763	12.1485	1.51378	0.493623	22.6302	0.79	0.8	0.002	0.16	0.18	0.15	0.92	0.853	0.002024	0.0016	0.135	0.009	0.03	0.0225074	0.0391101	0.083257	0.521284	0.592386	0.319187	14.8352	43.8846	0.136407	2.87528	0.456414	0.5	0.5	29.5496	0.430243	2	0.852967	0.225852	0.364274	128.038	0.726103
399	male	69.9431	0.224172	29.2715	0.877046	1.10513	17.6637	0.445711	1.00951	0.461802	0.0283392	12.3376	1.56973	0.509084	9.24378	0.786643	0.796601	0.0019915	0.162914	0.184079	0.153399	0.916091	0.849375	0.0020154	0.0015932	0.13806	0.00920397	0.0306799	0.0211404	0.0427842	0.0850684	0.28752	0.610926	0.383544	15.2281	45.6035	0.118255	3.03963	0.840053	0.498758	0.498758	10.8656	1.4071	1.99503	0.629397	0.193877	0.383123	222.079	0.669619
400	male	66.3699	0.244508	75.557	0.978634	1.06132	16.4755	0.469053	1.13235	0.508239	0.0239874	13.3234	1.63379	0.498298	13.4423	0.79	0.8	0.002	0.16	0.18	0.15	0.92	0.853	0.002024	0.0016	0.135	0.009	0.03	0.0195869	0.0518276	0.0739667	0.542402	0.578661	0.547466	14.8364	44.3821	0.101353	3.02479	1.28782	0.5	0.5	27.0596	1.72217	2	1.42195	0.213653	0.349793	122.971	0.967286
401	male	82.3778	0.267665	29.461	1.06182	0.810169	17.5432	0.413677	1.03836	0.46477	0.027547	12.0762	1.33775	0.496857	25.356	0.787516	0.797485	0.00199371	0.162156	0.183018	0.152515	0.917108	0.850318	0.00201764	0.00159497	0.137264	0.00915091	0.030503	0.021915	0.0383578	0.0850347	0.414322	0.629457	0.473476	14.7797	44.2858	0.152428	3.09281	1.12721	0.499081	0.499081	28.2897	0.685407	1.99632	0.943769	0.208191	0.391488	160.792	0.897907
402	male	71.5915	0.228835	20.5508	1.05118	1.0135	17.6876	0.414578	1.14272	0.473512	0.0289207	11.7731	1.44802	0.53045	12.2768	0.746455	0.755904	0.00188976	0.197797	0.232915	0.194096	0.869289	0.805982	0.00191244	0.00151181	0.174687	0.0116458	0.0388192	0.0291483	0.031518	0.134191	0.321555	0.782603	0.287174	15.0006	44.1901	0.118342	3.59913	0.757513	0.483892	0.483892	9.42713	1.17555	1.93556	0.71786	0.157396	0.431738	109.519	0.789447
403	male	82.8566	0.26438	29.5502	0.824674	0.881513	17.7031	0.411469	1.14567	0.4248	0.0306724	12.2137	1.51507	0.514216	25.5029	0.787927	0.797901	0.00199475	0.161799	0.182519	0.152099	0.917586	0.850762	0.00201869	0.0015958	0.136889	0.00912594	0.0304198	0.0218063	0.0428661	0.0893079	0.418779	0.601309	0.302401	15.4376	44.5584	0.165685	2.68021	0.466317	0.499233	0.499233	19.7584	1.63011	1.99693	1.04202	0.176847	0.395045	48.0532	0.806607
404	male	77.4861	0.260621	53.0255	1.04313	0.928555	17.2428	0.453345	0.984461	0.460303	0.0274823	12.6441	1.51264	0.527863	22.6145	0.79	0.8	0.002	0.16	0.18	0.15	0.92	0.853	0.002024	0.0016	0.135	0.009	0.03	0.0219577	0.0438905	0.0772815	0.432463	0.628967	0.403145	14.7703	44.3681	0.176016	2.99671	1.3872	0.5	0.5	17.3472	1.62754	2	0.915424	0.136131	0.365349	189.115	0.937863
405	male	79.5013	0.266715	41.2586	1.07234	0.924375	17.2649	0.442325	0.961678	0.422573	0.0258099	11.6803	1.46275	0.53141	21.9787	0.79	0.8	0.002	0.16	0.18	0.15	0.92	0.853	0.002024	0.0016	0.135	0.009	0.03	0.0230937	0.0381215	0.0784882	0.507259	0.581226	0.436729	14.5919	45.5857	0.0993092	2.81364	1.0611	0.5	0.5	21.9158	0.498826	2	0.803214	0.130224	0.397445	231.416	0.756341
406	male	74.6323	0.250046	64.2438	0.933327	0.746147	17.2764	0.425789	1.20402	0.441409	0.0262084	13.5118	1.42124	0.476186	17.2517	0.79	0.8	0.002	0.16	0.18	0.15	0.92	0.853	0.002024	0.0016	0.135	0.009	0.03	0.0198117	0.0481741	0.0762374	0.428428	0.564814	0.474569	15.2942	45.7316	0.175598	2.87995	2.51409	0.5	0.5	14.3843	2.41105	2	1.04529	0.153806	0.397419	81.3735	0.835886
407	male	69.0125	0.231027	79.9321	1.16817	0.979963	17.2835	0.432851	1.22575	0.511525	0.0240046	15.3754	1.54273	0.507349	11.2341	0.79	0.8	0.002	0.16	0.18	0.15	0.92	0.853	0.002024	0.0016	0.135	0.009	0.03	0.0195814	0.0485857	0.0683458	0.612844	0.546255	0.751386	14.5254	44.4256	0.14004	2.7959	0.628985	0.5	0.5	15.0763	0.805136	2	0.760547	0.245085	0.367032	63.5372	1.04119
408	male	81.1009	0.251376	42.1539	0.749231	0.838375	17.9618	0.416292	1.08685	0.444566	0.0271094	12.3575	1.5509	0.517862	23.1944	0.79	0.8	0.002	0.16	0.18	0.15	0.92	0.853	0.002024	0.0016	0.135	0.009	0.03	0.0196237	0.0436817	0.0858803	0.335144	0.559054	0.364861	14.7714	44.7725	0.104825	2.66261	0.523865	0.5	0.5	8.0704	1.31922	2	0.998602	0.181105	0.389367	139.076	0.828392
409	male	68.3393	0.257007	77.6568	0.954361	0.751684	16.3066	0.481336	1.21892	0.470287	0.0239898	13.4003	1.43045	0.540027	15.5178	0.79	0.8	0.002	0.16	0.18	0.15	0.92	0.853	0.002024	0.0016	0.135	0.009	0.03	0.01844	0.0429169	0.0716933	0.677857	0.568246	0.59002	14.8514	44.0761	0.103603	2.88711	0.985393	0.5	0.5	6.46185	1.53874	2	1.47615	0.185143	0.323678	124.083	1.03004
410	male	77.9904	0.255156	45.3064	1.148	1.13525	17.4831	0.407572	1.04053	0.408778	0.0259035	11.88	1.72516	0.454245	16.8042	0.79	0.8	0.002	0.16	0.18	0.15	0.92	0.853	0.002024	0.0016	0.135	0.009	0.03	0.0206068	0.0378739	0.0824476	0.297659	0.58224	0.668615	14.5494	43.8546	0.0805176	2.76023	0.693285	0.5	0.5	24.9456	1.09155	2	0.626703	0.198693	0.357532	89.1627	0.687889
411	male	82.3434	0.270059	26.1901	0.648652	0.75463	17.4616	0.450431	1.07347	0.417802	0.0312576	11.9495	1.37682	0.542232	21.9872	0.772443	0.78222	0.00195555	0.17524	0.201335	0.16778	0.899554	0.834043	0.00197902	0.00156444	0.151002	0.0100668	0.0335559	0.0247342	0.0376641	0.10719	0.377225	0.752206	0.517119	14.7094	45.9806	0.120087	3.34234	1.0598	0.493505	0.493505	38.7123	1.23007	1.97402	0.714922	0.180609	0.40619	128.173	0.737732
412	male	70.5834	0.226866	50.7995	0.998485	1.16414	17.6387	0.436467	1.08803	0.427691	0.0254438	12.827	1.43001	0.57637	14.3975	0.79	0.8	0.002	0.16	0.18	0.15	0.92	0.853	0.002024	0.0016	0.135	0.009	0.03	0.0211167	0.0425103	0.0795406	0.379769	0.603256	0.453235	15.0221	45.2859	0.0880304	3.06384	0.841389	0.5	0.5	8.31297	1.73918	2	1.31957	0.183566	0.383177	103.746	0.852902
413	male	66.044	0.20993	20.0872	1.40749	1.2429	17.737	0.390411	0.99842	0.427661	0.0329485	11.2171	1.53062	0.525493	8.93958	0.744318	0.75374	0.00188435	0.199651	0.235512	0.19626	0.866801	0.803675	0.00190696	0.00150748	0.176634	0.0117756	0.039252	0.0269666	0.0292308	0.123981	0.386945	0.763026	0.341012	14.8024	43.3029	0.139564	3.3783	0.992745	0.483102	0.483102	15.4121	0.831952	1.93239	0.696698	0.195108	0.489168	63.7795	0.732082
414	male	80.3985	0.249973	33.2022	0.782393	1.0098	17.934	0.442095	1.01858	0.453648	0.0275902	12.8116	1.60435	0.533557	19.5649	0.79	0.8	0.002	0.16	0.18	0.15	0.92	0.853	0.002024	0.0016	0.135	0.009	0.03	0.0232064	0.0468254	0.0810916	0.431707	0.58832	0.500271	14.7495	44.1151	0.169148	3.13712	0.662458	0.5	0.5	18.9094	2.26288	2	1.0645	0.163229	0.355797	133.755	0.84645
415	male	84.9487	0.26245	34.8072	0.862094	1.30531	17.991	0.483914	1.09787	0.428639	0.0282202	12.7711	1.44696	0.498034	22.217	0.79	0.8	0.002	0.16	0.18	0.15	0.92	0.853	0.002024	0.0016	0.135	0.009	0.03	0.0230611	0.041431	0.0832416	0.546483	0.646693	0.561409	14.9179	43.9531	0.0919114	3.07457	1.2154	0.5	0.5	25.0757	0.869362	2	0.657352	0.196053	0.386806	90.1793	0.573371
416	male	75.0969	0.256649	68.4811	1.35164	1.30459	17.1057	0.479733	1.13978	0.513748	0.0262004	14.0526	1.45739	0.520361	20.6335	0.79	0.8	0.002	0.16	0.18	0.15	0.92	0.853	0.002024	0.0016	0.135	0.009	0.03	0.0209582	0.0483905	0.0722227	0.486319	0.57861	0.271724	14.9038	44.8878	0.154977	2.56904	0.807469	0.5	0.5	7.69401	1.41706	2	0.996517	0.194047	0.386037	141.095	0.989555
417	male	83.1548	0.248963	67.7291	0.935275	0.956825	18.2758	0.45453	1.09009	0.49116	0.0239093	15.9763	1.57658	0.530259	17.3385	0.79	0.8	0.002	0.16	0.18	0.15	0.92	0.853	0.002024	0.0016	0.135	0.009	0.03	0.0193814	0.0483238	0.0705449	0.595444	0.553059	0.395354	15.1404	43.4184	0.130196	2.7638	2.44919	0.5	0.5	11.795	0.484226	2	1.17176	0.223904	0.374276	38.9779	0.867441
418	male	75.6091	0.244483	27.354	1.33767	1.18544	17.5858	0.436483	0.991513	0.426249	0.0288867	12.1227	1.40847	0.507051	9.67723	0.777806	0.787652	0.00196913	0.170584	0.194818	0.162348	0.9058	0.839834	0.00199276	0.0015753	0.146113	0.00974088	0.0324696	0.0256174	0.0357351	0.0953469	0.415262	0.710498	0.569602	14.8172	46.5359	0.125942	3.14016	0.585437	0.495489	0.495489	11.979	0.97868	1.98195	0.7584	0.223938	0.370354	144.159	0.502549
419	male	82.9389	0.270453	55.9943	1.05149	0.864438	17.5119	0.460687	1.0347	0.46707	0.0260003	13.3181	1.49968	0.485554	26.0698	0.79	0.8	0.002	0.16	0.18	0.15	0.92	0.853	0.002024	0.0016	0.135	0.009	0.03	0.0203538	0.0448744	0.0722145	0.518009	0.612057	0.422383	14.6631	42.2262	0.122162	2.81917	1.10479	0.5	0.5	15.2274	0.562911	2	0.964728	0.176916	0.365415	226.183	0.869466
420	male	88.088	0.267958	59.7001	1.69426	0.763122	18.1311	0.432027	1.13275	0.503842	0.0235976	14.923	1.55139	0.521837	29.1872	0.79	0.8	0.002	0.16	0.18	0.15	0.92	0.853	0.002024	0.0016	0.135	0.009	0.03	0.021451	0.046015	0.0734494	0.327817	0.566325	0.460355	14.6456	43.3872	0.0528032	2.95653	0.6235	0.5	0.5	11.4629	0.700768	2	0.817556	0.196659	0.368901	164.171	0.727476
421	male	79.3085	0.263387	22.4263	1.06523	0.818052	17.3525	0.454488	1.02251	0.436906	0.0280202	11.4256	1.51608	0.517375	15.8746	0.755098	0.764656	0.00191164	0.190295	0.222413	0.185344	0.879354	0.815314	0.00193458	0.00152931	0.16681	0.0111206	0.0370688	0.0275362	0.0313874	0.131195	0.45769	0.647783	0.511681	14.7769	44.0955	0.0938296	3.41999	0.889392	0.487089	0.487089	11.0872	1.25159	1.94835	1.41098	0.219071	0.439148	119.785	0.640178
422	male	67.0365	0.235268	78.1356	1.34046	0.989774	16.8801	0.471606	1.17603	0.479641	0.0254534	14.4533	1.58532	0.5518	9.37184	0.79	0.8	0.002	0.16	0.18	0.15	0.92	0.853	0.002024	0.0016	0.135	0.009	0.03	0.0200728	0.0504815	0.0725492	0.439259	0.535991	0.587704	14.8263	44.7855	0.0935286	2.75732	1.23181	0.5	0.5	9.26516	0.370858	2	1.00249	0.190031	0.355227	154.859	0.818443
423	male	70.5903	0.230464	75.312	1.00891	1.11014	17.5013	0.460299	1.23495	0.538607	0.0255158	15.0066	1.54851	0.541919	12.1298	0.79	0.8	0.002	0.16	0.18	0.15	0.92	0.853	0.002024	0.0016	0.135	0.009	0.03	0.020125	0.0517745	0.0758227	0.540372	0.558814	0.459623	15.0491	44.464	0.14078	2.64334	1.56336	0.5	0.5	13.9808	0.640807	2	0.867051	0.208807	0.331174	142.358	0.971831
424	male	65.7303	0.249032	75.9633	1.00067	0.822753	16.2463	0.429171	1.2449	0.521422	0.0259176	13.1971	1.4734	0.51541	14.089	0.79	0.8	0.002	0.16	0.18	0.15	0.92	0.853	0.002024	0.0016	0.135	0.009	0.03	0.0191536	0.0497232	0.0783548	0.379401	0.542019	0.574872	15.0494	43.9555	0.12253	2.71854	0.824871	0.5	0.5	24.1951	0.715421	2	1.03519	0.181524	0.375861	69.3318	0.793087
425	male	75.9996	0.242091	20.8432	0.782435	1.21622	17.7181	0.46918	1.0488	0.395773	0.0359729	11.6309	1.62399	0.534361	19.2441	0.747802	0.757268	0.00189317	0.196627	0.231278	0.192732	0.870858	0.807437	0.00191589	0.00151454	0.173459	0.0115639	0.0385464	0.0264447	0.02938	0.134981	0.330628	0.719474	0.483123	15.0593	46.2316	0.0973137	3.46852	1.46134	0.484391	0.484391	10.0097	1.27198	1.93755	0.735148	0.15173	0.442155	98.3903	0.831
426	male	58.0968	0.215317	74.5479	1.28856	1.19344	16.4262	0.503566	1.19281	0.516587	0.0270854	12.9668	1.55358	0.550316	8.1988	0.79	0.8	0.002	0.16	0.18	0.15	0.92	0.853	0.002024	0.0016	0.135	0.009	0.03	0.0187148	0.0439515	0.072513	0.430248	0.578411	0.614924	15.0401	44.4138	0.115651	2.81515	1.46775	0.5	0.5	18.9059	0.993175	2	1.0564	0.185323	0.3524	186.966	0.977499
427	male	72.0313	0.229118	34.038	1.08847	0.94872	17.7309	0.430907	0.938035	0.429136	0.0288178	12.196	1.42867	0.521965	15.986	0.79	0.8	0.002	0.16	0.18	0.15	0.92	0.853	0.002024	0.0016	0.135	0.009	0.03	0.0203298	0.0425017	0.0713848	0.418146	0.594875	0.263434	14.8236	45.2639	0.0983686	2.96678	1.03134	0.5	0.5	24.139	1.11637	2	1.28152	0.193427	0.386502	186.713	0.840276
428	male	68.984	0.221583	43.4941	1.29707	1.05664	17.6444	0.469247	0.991778	0.427345	0.0256764	12.0449	1.47625	0.470968	11.1765	0.79	0.8	0.002	0.16	0.18	0.15	0.92	0.853	0.002024	0.0016	0.135	0.009	0.03	0.0220593	0.044187	0.0752739	0.540989	0.627884	0.403912	15.5391	45.2217	0.132687	2.80218	2.22184	0.5	0.5	38.6204	1.00155	2	0.902363	0.219975	0.402064	112.954	0.721943
429	male	82.5447	0.270228	51.7233	1.11447	1.40797	17.4775	0.453877	1.00816	0.484216	0.0268714	12.7706	1.52415	0.491098	24.9478	0.79	0.8	0.002	0.16	0.18	0.15	0.92	0.853	0.002024	0.0016	0.135	0.009	0.03	0.0222405	0.0462013	0.0747241	0.421987	0.607064	0.536515	15.3521	43.3477	0.199403	2.89972	0.898643	0.5	0.5	18.6253	0.39241	2	1.38839	0.192412	0.347497	61.7829	0.852699
430	male	90.6525	0.268651	70.6976	0.803739	0.756062	18.3694	0.4715	1.3087	0.511632	0.0272941	16.0436	1.54116	0.52231	27.1901	0.79	0.8	0.002	0.16	0.18	0.15	0.92	0.853	0.002024	0.0016	0.135	0.009	0.03	0.0204019	0.0529624	0.0735857	0.655435	0.590862	0.731195	15.0597	43.8388	0.107358	3.05221	0.358019	0.5	0.5	15.8685	3.02736	2	0.990579	0.217352	0.369776	94.0404	0.849008
431	male	84.6178	0.263738	29.9126	1.16863	0.990625	17.912	0.441604	0.91976	0.435433	0.0281423	12.53	1.45328	0.547788	21.4274	0.789597	0.799592	0.00199898	0.16035	0.18049	0.150408	0.919531	0.852565	0.00202297	0.00159918	0.135367	0.00902448	0.0300816	0.0208738	0.0421491	0.0814238	0.648146	0.598955	0.474749	14.9076	43.6096	0.14358	2.80764	0.790384	0.499851	0.499851	11.0112	0.741033	1.9994	1.57393	0.148862	0.389353	162.227	0.691072
432	male	77.5344	0.243661	26.8624	1.11429	1.26714	17.8383	0.42831	0.999667	0.435464	0.0277485	12.3333	1.42888	0.471812	17.8252	0.775541	0.785358	0.00196339	0.17255	0.197571	0.164642	0.903161	0.837388	0.00198696	0.00157072	0.148178	0.00987853	0.0329284	0.0254699	0.0372273	0.0927026	0.38854	0.657279	0.510466	15.0601	44.2135	0.062898	3.14211	1.1226	0.494651	0.494651	16.6694	0.572118	1.9786	1.15096	0.189083	0.397599	87.9506	0.763517
433	male	80.9192	0.248906	64.0918	0.74054	0.931679	18.0305	0.455519	1.20197	0.450697	0.025418	14.8805	1.69591	0.510174	20.2057	0.79	0.8	0.002	0.16	0.18	0.15	0.92	0.853	0.002024	0.0016	0.135	0.009	0.03	0.0212537	0.0494871	0.0759464	0.677268	0.52781	0.559604	14.874	45.5288	0.115782	2.87052	0.564334	0.5	0.5	27.3864	0.978638	2	0.87271	0.20792	0.367235	100.256	0.847283
434	male	80.5283	0.256492	23.4897	0.902939	0.883358	17.7189	0.417918	0.980725	0.425945	0.0306471	12.2806	1.51074	0.537782	21.6531	0.759999	0.769619	0.00192405	0.186041	0.216458	0.180381	0.885062	0.820606	0.00194714	0.00153924	0.162343	0.0108229	0.0360763	0.025926	0.0337905	0.105947	0.341168	0.685266	0.544453	14.783	42.2428	0.08639	3.41775	1.88234	0.488902	0.488902	12.8956	0.270398	1.9556	1.13742	0.195279	0.424666	124.104	0.678205
435	male	70.5357	0.224681	28.4207	1.09796	0.989685	17.7183	0.444408	1.04271	0.472045	0.0286526	12.339	1.50747	0.552668	11.7633	0.782722	0.79263	0.00198158	0.166317	0.188844	0.15737	0.911525	0.845142	0.00200535	0.00158526	0.141633	0.00944219	0.031474	0.0243593	0.0391188	0.0900786	0.456218	0.675021	0.428713	14.8415	47.2976	0.108696	2.85449	0.77859	0.497308	0.497308	13.6578	0.643399	1.98923	1.24474	0.209966	0.403273	85.7899	0.913927
436	male	72.5449	0.248039	76.7644	1.0758	0.934626	17.1019	0.399881	1.23448	0.562507	0.0247686	14.4573	1.58437	0.53615	15.2904	0.79	0.8	0.002	0.16	0.18	0.15	0.92	0.853	0.002024	0.0016	0.135	0.009	0.03	0.0185806	0.0576508	0.0831544	0.519724	0.563626	0.558923	14.9383	46.4619	0.161873	2.63402	1.05857	0.5	0.5	14.032	0.509798	2	1.03463	0.248295	0.334839	279.72	0.892707
437	male	74.719	0.243816	62.9984	0.939774	1.0855	17.5059	0.437416	1.1185	0.533019	0.0236312	14.0948	1.4166	0.521837	16.5326	0.79	0.8	0.002	0.16	0.18	0.15	0.92	0.853	0.002024	0.0016	0.135	0.009	0.03	0.0191699	0.0475809	0.0745431	0.470635	0.56243	0.578746	15.2837	45.1944	0.100477	2.7394	0.581501	0.5	0.5	33.1027	1.16703	2	0.732872	0.171787	0.365098	158.336	0.703925
438	male	85.493	0.276565	21.1021	0.999947	1.69598	17.5819	0.471994	0.979089	0.401879	0.028753	11.4188	1.49095	0.508496	22.8607	0.748996	0.758477	0.00189619	0.195591	0.229828	0.191523	0.872248	0.808726	0.00191895	0.00151695	0.172371	0.0114914	0.0383047	0.026943	0.0287069	0.145901	0.342326	0.808288	0.354543	14.9568	45.9332	0.13758	3.5044	1.51342	0.484832	0.484832	12.7071	1.90367	1.93932	0.826594	0.165258	0.445434	141.726	0.836913
439	male	68.4588	0.22308	29.5946	1.06268	1.25533	17.518	0.423624	1.02735	0.482784	0.0289308	12.108	1.61494	0.492117	7.59686	0.788132	0.798108	0.00199527	0.161621	0.18227	0.151892	0.917825	0.850983	0.00201921	0.00159622	0.136703	0.0091135	0.0303783	0.0205047	0.0410237	0.0919788	0.266578	0.660184	0.477648	15.2949	45.0678	0.143279	2.82876	0.201879	0.499309	0.499309	20.7357	1.88244	1.99724	1.34388	0.177398	0.367722	82.2661	0.658926
440	male	78.1003	0.259058	69.6903	1.39609	1.16397	17.3631	0.44493	1.19169	0.520772	0.0255792	14.3732	1.38638	0.538437	20.8243	0.79	0.8	0.002	0.16	0.18	0.15	0.92	0.853	0.002024	0.0016	0.135	0.009	0.03	0.0209403	0.0530857	0.0736095	0.491789	0.545211	0.391103	15.0544	42.7412	0.171929	2.95893	0.816258	0.5	0.5	11.0221	1.48298	2	0.80084	0.164198	0.333855	129.966	0.924071
441	male	79.3356	0.250376	21.8375	0.895366	1.18077	17.8007	0.436319	1.1031	0.466728	0.030358	11.9372	1.50831	0.50178	21.6075	0.752385	0.761908	0.00190477	0.19265	0.22571	0.188092	0.876195	0.812385	0.00192763	0.00152382	0.169282	0.0112855	0.0376183	0.0252406	0.0332866	0.135547	0.390492	0.797898	0.439544	15.3485	43.7049	0.126712	3.52628	1.27011	0.486086	0.486086	7.23173	0.511582	1.94433	1.23559	0.155792	0.430461	118.56	0.800855
442	male	82.3281	0.250691	72.4803	1.46339	1.09678	18.1219	0.458997	1.2196	0.548594	0.0247705	16.0899	1.58402	0.519237	21.5884	0.79	0.8	0.002	0.16	0.18	0.15	0.92	0.853	0.002024	0.0016	0.135	0.009	0.03	0.019327	0.053672	0.0768344	0.506825	0.567738	0.389871	14.9127	43.66	0.150896	2.54427	0.715729	0.5	0.5	6.3731	1.59349	2	0.736317	0.225259	0.375363	119.179	0.88252
443	male	66.4806	0.221705	74.8262	1.00538	0.807397	17.3165	0.465196	1.2196	0.472521	0.0260074	14.7467	1.50781	0.442289	13.235	0.79	0.8	0.002	0.16	0.18	0.15	0.92	0.853	0.002024	0.0016	0.135	0.009	0.03	0.0205389	0.0495737	0.0791416	0.534169	0.549291	0.325817	15.3574	44.4056	0.125028	2.69651	2.47867	0.5	0.5	5.98947	0.558277	2	1.0323	0.128961	0.361766	161.132	0.937398
444	male	66.1852	0.239488	75.0112	0.771612	0.967052	16.6241	0.442252	1.20283	0.520524	0.0238373	13.6496	1.33312	0.552622	13.433	0.79	0.8	0.002	0.16	0.18	0.15	0.92	0.853	0.002024	0.0016	0.135	0.009	0.03	0.0183252	0.0478923	0.0687428	0.672356	0.54846	0.552168	14.7771	44.2966	0.113123	2.48885	1.32322	0.5	0.5	12.1788	0.810646	2	1.18651	0.181497	0.358659	239.495	0.712648
445	male	75.4947	0.236791	37.9177	0.765928	0.95441	17.8556	0.390561	1.10188	0.440907	0.0266642	12.4013	1.40416	0.518797	16.3656	0.79	0.8	0.002	0.16	0.18	0.15	0.92	0.853	0.002024	0.0016	0.135	0.009	0.03	0.0199481	0.0404596	0.081128	0.433038	0.643272	0.309832	14.5778	44.3741	0.0838325	2.91865	0.637987	0.5	0.5	22.0138	1.74682	2	1.07338	0.153886	0.402462	189.921	0.847188
446	male	80.5386	0.265182	73.6153	0.860919	1.10602	17.4273	0.444506	1.22997	0.514123	0.02608	14.8195	1.53185	0.52337	18.9343	0.79	0.8	0.002	0.16	0.18	0.15	0.92	0.853	0.002024	0.0016	0.135	0.009	0.03	0.0184895	0.0524254	0.0800919	0.531178	0.573417	0.493386	15.0306	43.7937	0.149083	2.81523	1.4245	0.5	0.5	10.3771	1.14137	2	0.988481	0.199911	0.332844	114.173	1.06354
447	male	74.0039	0.246037	79.2635	1.04919	0.815643	17.3431	0.48788	1.25904	0.550376	0.0242469	15.1341	1.48661	0.527463	16.1332	0.79	0.8	0.002	0.16	0.18	0.15	0.92	0.853	0.002024	0.0016	0.135	0.009	0.03	0.0190003	0.0497924	0.0799852	0.632982	0.538589	0.5898	15.1235	43.1688	0.120467	2.57927	1.25639	0.5	0.5	19.8919	2.78618	2	0.882005	0.228288	0.333115	148.906	0.761042
448	male	71.3284	0.225224	69.705	0.909935	1.04903	17.7961	0.49596	1.21627	0.488414	0.0267301	15.3607	1.51847	0.513289	15.1442	0.79	0.8	0.002	0.16	0.18	0.15	0.92	0.853	0.002024	0.0016	0.135	0.009	0.03	0.0202072	0.0517549	0.069688	0.514832	0.590823	0.354742	15.0818	46.355	0.132409	2.88066	1.22468	0.5	0.5	8.09283	0.742134	2	1.14369	0.214364	0.38378	59.6953	0.739303
449	male	68.5652	0.227	19.9519	0.622398	1.46882	17.3796	0.428543	0.93618	0.412328	0.0323326	11.0825	1.46958	0.547814	14.2767	0.743695	0.753109	0.00188277	0.200192	0.236269	0.196891	0.866075	0.803003	0.00190537	0.00150622	0.177202	0.0118135	0.0393782	0.0299921	0.0269825	0.139584	0.453287	0.803333	0.292825	15.4482	45.1481	0.119244	3.31187	0.599519	0.482871	0.482871	9.74745	0.59423	1.93147	1.22967	0.155473	0.472714	86.6656	0.745822
450	male	81.0569	0.262702	27.0466	0.89793	0.914677	17.5656	0.43344	1.07771	0.445515	0.0306338	12.2191	1.53241	0.536699	20.5762	0.77639	0.786218	0.00196554	0.171813	0.196539	0.163782	0.90415	0.838305	0.00198913	0.00157244	0.147404	0.00982694	0.0327565	0.023887	0.0418093	0.0958725	0.454517	0.679673	0.619357	14.8861	45.562	0.132117	3.04831	1.0955	0.494965	0.494965	7.1269	1.96503	1.97986	0.870727	0.149468	0.393692	68.2951	0.548781
451	male	68.5466	0.218622	57.9687	1.23342	0.886116	17.707	0.47968	1.16181	0.461263	0.0254711	13.8358	1.35524	0.517307	10.4934	0.79	0.8	0.002	0.16	0.18	0.15	0.92	0.853	0.002024	0.0016	0.135	0.009	0.03	0.0190669	0.0455166	0.0786678	0.541566	0.567553	0.523109	14.8688	45.1966	0.102738	2.94199	1.14743	0.5	0.5	12.5561	0.882475	2	0.567199	0.237194	0.408584	136.029	0.850675
452	male	70.8869	0.227016	38.9954	1.03545	0.861579	17.6707	0.467099	0.918002	0.411198	0.0268309	12.2362	1.47499	0.561107	11.1165	0.79	0.8	0.002	0.16	0.18	0.15	0.92	0.853	0.002024	0.0016	0.135	0.009	0.03	0.0207134	0.0418979	0.068101	0.37662	0.616107	0.323901	15.2979	44.2591	0.119971	3.04972	1.04073	0.5	0.5	11.7618	0.307538	2	1.23084	0.162926	0.411263	127.628	0.823303
453	male	63.4182	0.225183	72.4543	0.81446	0.926167	16.7818	0.450186	1.15872	0.517722	0.0248715	13.743	1.43813	0.517778	11.0007	0.79	0.8	0.002	0.16	0.18	0.15	0.92	0.853	0.002024	0.0016	0.135	0.009	0.03	0.0193162	0.043434	0.0741287	0.471412	0.626722	0.554126	15.1919	43.7298	0.140013	2.88534	0.963885	0.5	0.5	10.1291	0.692051	2	0.675188	0.235474	0.358323	94.7955	0.835793
454	male	72.4492	0.24527	39.4059	1.06901	0.913404	17.1868	0.43593	1.04076	0.415506	0.0263836	11.4659	1.59479	0.538365	14.9554	0.79	0.8	0.002	0.16	0.18	0.15	0.92	0.853	0.002024	0.0016	0.135	0.009	0.03	0.0213999	0.0421711	0.0773495	0.476996	0.597118	0.436637	15.0813	46.0306	0.140079	3.07958	0.730988	0.5	0.5	15.2557	0.58845	2	1.01361	0.181053	0.350454	114.103	0.721789
455	male	86.7518	0.27935	42.3818	0.80801	1.13884	17.6224	0.447415	0.985638	0.433953	0.0294436	12.1186	1.50049	0.518977	26.766	0.79	0.8	0.002	0.16	0.18	0.15	0.92	0.853	0.002024	0.0016	0.135	0.009	0.03	0.019798	0.0376793	0.0777378	0.493318	0.613579	0.528874	14.7128	43.6849	0.122339	3.10118	1.26171	0.5	0.5	6.19505	0.792097	2	0.938966	0.151151	0.403981	101.85	0.677946
456	male	75.8295	0.246722	34.1388	1.01148	0.881936	17.5313	0.429878	0.959894	0.407185	0.024542	12.2212	1.47906	0.543687	21.215	0.79	0.8	0.002	0.16	0.18	0.15	0.92	0.853	0.002024	0.0016	0.135	0.009	0.03	0.0194834	0.0426781	0.0818895	0.324203	0.587792	0.421709	15.4548	42.7559	0.107015	3.21247	0.996482	0.5	0.5	10.3059	0.590807	2	0.944641	0.173451	0.392585	91.9056	0.839888
457	male	65.8877	0.207981	27.9006	1.00765	0.972798	17.7988	0.475133	1.00588	0.446439	0.0273341	12.5473	1.6397	0.559756	5.88623	0.780325	0.790203	0.00197551	0.168398	0.191757	0.159797	0.908733	0.842554	0.00199921	0.00158041	0.143818	0.00958784	0.0319595	0.0223261	0.0392324	0.0980332	0.384931	0.614557	0.164083	15.1989	45.119	0.098901	2.89645	0.309574	0.496421	0.496421	9.47005	0.841848	1.98568	0.951823	0.218864	0.410243	179.569	0.776156
458	male	83.9894	0.272755	37.2728	1.00193	1.03735	17.5479	0.446099	1.04843	0.468216	0.0244151	12.3236	1.40164	0.542412	24.2206	0.79	0.8	0.002	0.16	0.18	0.15	0.92	0.853	0.002024	0.0016	0.135	0.009	0.03	0.02226	0.0432	0.0848669	0.383295	0.640375	0.502796	14.9384	44.0295	0.110516	3.08098	0.837785	0.5	0.5	10.5439	1.48984	2	1.2374	0.124394	0.355509	136.214	0.59933
459	male	81.2066	0.256296	27.0737	0.758066	0.960902	17.8002	0.467523	1.01291	0.391105	0.0300372	12.5436	1.44922	0.590408	19.4367	0.776515	0.786344	0.00196586	0.171705	0.196387	0.163656	0.904296	0.838439	0.00198945	0.00157269	0.14729	0.00981936	0.0327312	0.0251248	0.0389789	0.0914872	0.477839	0.683237	0.494748	15.1914	45.0579	0.13737	2.93684	1.04472	0.495012	0.495012	18.7392	0.405077	1.98004	1.04579	0.189565	0.388152	86.5722	0.823792
460	male	85.1043	0.266237	29.6135	0.888447	0.97908	17.8789	0.447458	1.00425	0.410412	0.0305771	12.6247	1.53181	0.555363	21.6996	0.788219	0.798196	0.00199549	0.161546	0.182165	0.151804	0.917926	0.851077	0.00201944	0.00159639	0.136623	0.00910823	0.0303608	0.020957	0.0381097	0.0772964	0.383662	0.608718	0.408825	14.6137	44.2281	0.11966	3.13229	0.402682	0.499341	0.499341	8.53726	0.914271	1.99736	1.1766	0.181872	0.38308	101.629	0.758856
461	male	71.4648	0.22992	35.7864	1.40494	1.28783	17.6302	0.402838	0.953608	0.450991	0.0259339	12.2069	1.46076	0.508288	12.324	0.79	0.8	0.002	0.16	0.18	0.15	0.92	0.853	0.002024	0.0016	0.135	0.009	0.03	0.0239453	0.0414173	0.0776193	0.624168	0.638968	0.465441	14.9602	45.3358	0.0961462	2.95636	0.653701	0.5	0.5	12.079	0.943218	2	1.07871	0.198176	0.385017	156.584	0.767825
462	male	65.3457	0.217832	20.4677	0.856803	1.04551	17.32	0.42809	0.93267	0.426154	0.0341834	10.9605	1.50053	0.536565	9.80557	0.746072	0.755516	0.00188879	0.198129	0.233381	0.194484	0.868843	0.805569	0.00191145	0.00151103	0.175036	0.0116691	0.0388968	0.0258376	0.0314162	0.143585	0.494047	0.7226	0.404133	14.4038	44.369	0.109151	3.47312	0.507351	0.483751	0.483751	28.726	1.60407	1.93499	0.542353	0.18381	0.438326	151.856	0.613202
463	male	76.8571	0.251258	21.4641	1.05707	0.923235	17.4897	0.472942	0.928901	0.469839	0.0325367	11.5241	1.43362	0.555118	18.08	0.750664	0.760166	0.00190041	0.194143	0.227801	0.189834	0.874191	0.810527	0.00192322	0.00152033	0.170851	0.01139	0.0379668	0.0265404	0.0315639	0.132814	0.292512	0.770882	0.459906	15.3546	45.8495	0.0792709	3.60539	0.96622	0.485449	0.485449	20.9789	0.909224	1.94179	0.932467	0.190587	0.418389	123.276	0.712106
464	male	72.6092	0.24405	50.1117	1.164	1.13006	17.2487	0.444954	0.941317	0.453361	0.0261018	12.4069	1.45477	0.486783	14.9898	0.79	0.8	0.002	0.16	0.18	0.15	0.92	0.853	0.002024	0.0016	0.135	0.009	0.03	0.0206651	0.0381525	0.0742298	0.253267	0.620728	0.395279	14.8858	43.3363	0.076186	2.95063	0.647649	0.5	0.5	16.701	0.370791	2	0.710672	0.156491	0.355132	111.682	0.778422
465	male	80.9948	0.272664	74.2676	1.03749	1.17247	17.2351	0.493399	1.20387	0.529803	0.0255622	14.847	1.62628	0.523276	25.3778	0.79	0.8	0.002	0.16	0.18	0.15	0.92	0.853	0.002024	0.0016	0.135	0.009	0.03	0.0190141	0.0486825	0.0735887	0.692024	0.581677	0.413813	15.1814	45.7787	0.0936144	2.75312	1.22974	0.5	0.5	9.14507	0.640421	2	1.38993	0.154699	0.36764	118.011	0.898924
466	male	78.1149	0.24468	29.9456	0.920494	1.27079	17.8676	0.445326	0.968692	0.414216	0.0263711	12.7631	1.4739	0.479351	14.3047	0.789749	0.799746	0.00199937	0.160217	0.180304	0.150254	0.919708	0.85273	0.00202336	0.00159949	0.135228	0.00901522	0.0300507	0.021764	0.0380014	0.0806977	0.329081	0.6742	0.505965	15.2344	43.849	0.149086	3.05219	0.73724	0.499907	0.499907	28.6271	3.30668	1.99963	1.80808	0.158397	0.377438	90.5652	0.778714
467	male	74.0126	0.236695	48.6765	1.35742	1.08415	17.6831	0.469668	0.998373	0.452657	0.0286065	12.8228	1.57408	0.572444	12.3469	0.79	0.8	0.002	0.16	0.18	0.15	0.92	0.853	0.002024	0.0016	0.135	0.009	0.03	0.0216661	0.0426634	0.0781301	0.493261	0.534156	0.37823	14.7053	44.8586	0.110064	2.8978	0.775108	0.5	0.5	21.5143	1.49836	2	1.04457	0.145166	0.337931	59.8736	0.773234
468	male	76.9012	0.259662	68.2152	0.920424	0.953699	17.2093	0.44642	1.21168	0.47781	0.0240923	14.0699	1.53312	0.562927	17.719	0.79	0.8	0.002	0.16	0.18	0.15	0.92	0.853	0.002024	0.0016	0.135	0.009	0.03	0.0163108	0.0455838	0.0749421	0.540497	0.614381	0.293681	14.7988	43.4972	0.0989356	2.65445	1.84901	0.5	0.5	8.88858	0.433435	2	0.612605	0.158506	0.346493	61.6679	0.94397
469	male	80.7709	0.260956	22.0754	0.874648	0.735545	17.5932	0.458814	1.01507	0.473721	0.0282672	11.9621	1.53587	0.504903	25.6437	0.753481	0.763018	0.00190755	0.191698	0.224378	0.186982	0.877471	0.813568	0.00193044	0.00152604	0.168283	0.0112189	0.0373963	0.026941	0.0319908	0.133055	0.29017	0.691592	0.398789	14.873	44.0294	0.125045	3.62128	2.07163	0.486491	0.486491	20.3301	0.867731	1.94595	1.01546	0.205413	0.468472	203.362	0.642375
470	male	78.4814	0.260301	51.8824	1.11881	0.898401	17.3638	0.440474	0.992528	0.459683	0.0254393	12.3588	1.67814	0.519433	22.1097	0.79	0.8	0.002	0.16	0.18	0.15	0.92	0.853	0.002024	0.0016	0.135	0.009	0.03	0.0213197	0.0420789	0.072069	0.542921	0.560005	0.462543	15.141	46.4967	0.12252	2.65048	0.782459	0.5	0.5	8.69222	0.976576	2	0.891981	0.18888	0.371528	76.7776	0.784286
471	male	68.9516	0.224888	25.7874	0.695661	0.743837	17.5101	0.415038	0.967182	0.433186	0.0307101	12.0148	1.49787	0.488507	11.9368	0.770587	0.780341	0.00195085	0.17685	0.203591	0.169659	0.897392	0.832039	0.00197426	0.00156068	0.152693	0.0101795	0.0339318	0.0263891	0.037252	0.102917	0.409082	0.718003	0.443103	14.8545	42.5663	0.106183	3.46592	0.720251	0.492819	0.492819	39.8724	1.26368	1.97127	1.2733	0.202333	0.393778	152.628	0.701813
472	male	68.0741	0.220149	40.0405	0.745588	1.00593	17.5846	0.419406	1.00783	0.465507	0.0273087	11.9646	1.54973	0.514148	11.3008	0.79	0.8	0.002	0.16	0.18	0.15	0.92	0.853	0.002024	0.0016	0.135	0.009	0.03	0.0215537	0.0398929	0.0820903	0.489921	0.605719	0.564821	14.8478	45.123	0.112132	3.13257	1.79778	0.5	0.5	16.7358	1.60785	2	1.00994	0.14975	0.343221	78.9027	0.862719
473	male	63.2294	0.2178	76.1067	1.15129	1.15592	17.0385	0.413749	1.23716	0.514523	0.0251763	14.5566	1.50047	0.550902	10.7531	0.79	0.8	0.002	0.16	0.18	0.15	0.92	0.853	0.002024	0.0016	0.135	0.009	0.03	0.0176819	0.0456455	0.0753153	0.577244	0.563846	0.492644	15.0389	44.4202	0.0890939	2.74503	0.667332	0.5	0.5	34.2883	2.86052	2	1.49648	0.245718	0.371026	96.6799	0.964524
474	male	72.8562	0.243665	53.9254	1.19437	0.968023	17.2917	0.451476	1.02224	0.469114	0.0262087	12.7723	1.51786	0.530204	17.8422	0.79	0.8	0.002	0.16	0.18	0.15	0.92	0.853	0.002024	0.0016	0.135	0.009	0.03	0.0227212	0.0438262	0.0842523	0.714477	0.53713	0.539672	14.8834	44.5165	0.114895	2.91978	0.989345	0.5	0.5	65.6855	0.400141	2	0.832211	0.190927	0.354147	178.682	0.816005
475	male	71.4757	0.236545	62.8318	0.966552	0.868866	17.3829	0.425441	1.09156	0.491393	0.0249953	13.9118	1.40607	0.550836	12.2547	0.79	0.8	0.002	0.16	0.18	0.15	0.92	0.853	0.002024	0.0016	0.135	0.009	0.03	0.0218314	0.0484385	0.079739	0.66888	0.610535	0.456092	15.0691	44.3826	0.112593	3.01593	0.519833	0.5	0.5	9.3451	2.25024	2	1.08663	0.274284	0.349349	236.343	0.862532
476	male	76.5905	0.252903	23.0241	0.896098	0.831864	17.4024	0.452227	1.04587	0.45986	0.0304502	11.485	1.54257	0.502273	18.4784	0.757853	0.767446	0.00191861	0.187904	0.219065	0.182554	0.882562	0.818289	0.00194164	0.00153489	0.164299	0.0109533	0.0365109	0.0286227	0.0328004	0.125974	0.225696	0.775619	0.366148	14.8368	45.3578	0.126856	3.37368	1.25651	0.488108	0.488108	17.672	2.1633	1.95242	1.525	0.16266	0.3977	58.8595	0.82364
477	male	85.545	0.25651	40.7864	1.06559	1.18662	18.2619	0.431689	0.962004	0.453337	0.0287097	12.8439	1.40358	0.505128	15.7415	0.79	0.8	0.002	0.16	0.18	0.15	0.92	0.853	0.002024	0.0016	0.135	0.009	0.03	0.0206616	0.0449047	0.0863893	0.473075	0.60309	0.537692	15.2258	45.6356	0.128234	3.03853	0.976708	0.5	0.5	6.51304	0.52504	2	1.86167	0.173662	0.381714	116.913	0.782285
478	male	67.7274	0.226945	72.4897	1.02755	1.36049	17.2752	0.447969	1.17658	0.491254	0.0254489	14.573	1.5468	0.482499	11.7017	0.79	0.8	0.002	0.16	0.18	0.15	0.92	0.853	0.002024	0.0016	0.135	0.009	0.03	0.0203272	0.0501076	0.0685558	0.578241	0.625971	0.801892	15.0666	41.9989	0.117837	2.81245	1.71761	0.5	0.5	18.2209	1.4279	2	0.56939	0.233755	0.360633	128.365	0.849308
479	male	72.1532	0.229533	34.426	1.04265	0.75279	17.7298	0.468873	1.00141	0.425605	0.0269398	12.3179	1.59859	0.575433	9.93494	0.79	0.8	0.002	0.16	0.18	0.15	0.92	0.853	0.002024	0.0016	0.135	0.009	0.03	0.0212972	0.0418922	0.0806005	0.493879	0.581403	0.340774	15.2802	44.3171	0.138335	3.06329	1.73845	0.5	0.5	7.24426	2.59819	2	0.931703	0.153593	0.425899	60.7623	0.737898
480	male	84.0535	0.267794	43.4589	0.904105	1.07556	17.7165	0.466498	0.992494	0.439282	0.027441	12.1553	1.44096	0.530425	25.235	0.79	0.8	0.002	0.16	0.18	0.15	0.92	0.853	0.002024	0.0016	0.135	0.009	0.03	0.0228683	0.0410776	0.0796811	0.47922	0.642263	0.425533	15.3065	43.4906	0.141666	2.8628	1.00505	0.5	0.5	9.86353	0.552358	2	1.35158	0.145055	0.36205	144.254	0.673906
481	male	76.6746	0.255209	26.4593	0.960776	0.967822	17.3332	0.40304	1.08664	0.436878	0.0283903	11.725	1.49411	0.543529	14.8348	0.773683	0.783477	0.00195869	0.174163	0.199828	0.166523	0.900998	0.835382	0.0019822	0.00156695	0.149871	0.0099914	0.0333047	0.0260879	0.039028	0.0962498	0.439882	0.715013	0.452407	14.9861	43.0264	0.12886	3.10349	0.52451	0.493964	0.493964	15.9187	3.73898	1.97585	1.04677	0.197008	0.410748	195.725	0.726298
482	male	76.0876	0.238217	36.4291	0.931175	0.918058	17.8719	0.409305	1.0311	0.438494	0.0250152	12.5814	1.51672	0.526359	11.8717	0.79	0.8	0.002	0.16	0.18	0.15	0.92	0.853	0.002024	0.0016	0.135	0.009	0.03	0.022365	0.0411529	0.076942	0.57814	0.587168	0.556318	14.9888	43.2072	0.153117	3.00789	0.821529	0.5	0.5	9.62208	1.12319	2	1.24105	0.174451	0.342124	93.3339	0.753916
483	male	67.0109	0.21781	19.5602	1.45288	1.14631	17.5402	0.473503	0.979547	0.441015	0.0345578	10.8778	1.50536	0.546385	13.3215	0.74189	0.751281	0.0018782	0.201759	0.238463	0.198719	0.863973	0.801053	0.00190074	0.00150256	0.178847	0.0119231	0.0397438	0.0290348	0.0268272	0.126397	0.14885	0.789486	0.387025	14.6148	44.7381	0.109349	3.86962	0.895903	0.482204	0.482204	18.1956	1.48817	1.9288	0.701135	0.151253	0.437124	98.2045	0.664652
484	male	80.1032	0.266608	69.9991	0.946533	1.12701	17.3336	0.4628	1.19312	0.446009	0.0248931	14.0842	1.44033	0.521375	26.9522	0.79	0.8	0.002	0.16	0.18	0.15	0.92	0.853	0.002024	0.0016	0.135	0.009	0.03	0.0180046	0.0486246	0.0752104	0.50933	0.552876	0.508455	14.7567	43.2329	0.118635	2.62353	0.986635	0.5	0.5	21.3563	0.905098	2	0.777517	0.22577	0.371062	207.872	0.722695
485	male	72.5983	0.238304	28.5705	1.02139	0.955373	17.4541	0.414851	1.01972	0.440978	0.0283309	12.0153	1.50786	0.529145	8.25838	0.783412	0.793329	0.00198332	0.165718	0.188005	0.156671	0.912328	0.845887	0.00200712	0.00158666	0.141004	0.00940025	0.0313342	0.0233741	0.0384382	0.0913752	0.53022	0.698791	0.461463	14.9511	45.0984	0.0881464	3.2253	0.660305	0.497563	0.497563	13.9547	2.30427	1.99025	0.937644	0.137858	0.383349	169.64	0.619593
486	male	79.6215	0.24439	41.8151	1.15717	0.844839	18.0498	0.42168	1.01654	0.426738	0.0284058	12.8717	1.49688	0.463207	18.0797	0.79	0.8	0.002	0.16	0.18	0.15	0.92	0.853	0.002024	0.0016	0.135	0.009	0.03	0.0216605	0.0419919	0.0784658	0.381762	0.590067	0.450526	14.9793	43.9524	0.0587858	3.03643	1.16429	0.5	0.5	7.63997	1.71274	2	1.16326	0.142764	0.384658	190.382	0.932371
487	male	70.3145	0.229951	48.1418	1.1844	0.819408	17.4866	0.464913	0.993817	0.431611	0.0255906	12.4777	1.56834	0.476956	11.0984	0.79	0.8	0.002	0.16	0.18	0.15	0.92	0.853	0.002024	0.0016	0.135	0.009	0.03	0.019774	0.042712	0.0854472	0.456149	0.575015	0.411965	14.7357	43.4012	0.102919	2.9689	2.0147	0.5	0.5	7.03516	1.13181	2	0.546055	0.183973	0.357561	172.837	0.787181
488	male	77.8661	0.244085	37.1393	0.952309	0.904336	17.8609	0.403107	1.06492	0.435246	0.0262045	12.5054	1.45105	0.512918	13.4246	0.79	0.8	0.002	0.16	0.18	0.15	0.92	0.853	0.002024	0.0016	0.135	0.009	0.03	0.0216116	0.03997	0.0800009	0.503693	0.642921	0.46816	15.2214	44.6028	0.122285	2.98111	1.48021	0.5	0.5	11.8973	1.96343	2	1.032	0.211585	0.377871	103.949	0.77376
489	male	74.7849	0.252703	60.8758	0.698346	0.943661	17.2029	0.428667	1.08354	0.484749	0.0222947	13.4531	1.47794	0.485716	17.9816	0.79	0.8	0.002	0.16	0.18	0.15	0.92	0.853	0.002024	0.0016	0.135	0.009	0.03	0.0206255	0.0443433	0.0752882	0.505735	0.526154	0.512048	14.8609	45.1109	0.12387	2.68403	0.588009	0.5	0.5	33.0776	1.23463	2	1.24512	0.157314	0.368644	162.639	0.610881
490	male	75.0361	0.258671	48.8016	1.18503	0.969007	17.0318	0.446718	1.03996	0.427623	0.0279681	11.7669	1.40347	0.510933	16.3447	0.79	0.8	0.002	0.16	0.18	0.15	0.92	0.853	0.002024	0.0016	0.135	0.009	0.03	0.0195131	0.0418771	0.0746183	0.38117	0.641796	0.395494	15.1224	45.0308	0.145046	2.91061	0.489576	0.5	0.5	16.9598	0.861583	2	0.993763	0.155668	0.348853	194.023	0.925015
491	male	69.8641	0.218809	28.4958	0.856397	1.17576	17.8688	0.436217	0.999366	0.454339	0.0287684	12.4818	1.44963	0.555072	6.36692	0.783068	0.79298	0.00198245	0.166017	0.188423	0.15702	0.911927	0.845515	0.00200624	0.00158596	0.141318	0.00942117	0.0314039	0.0245081	0.0403451	0.0881709	0.477497	0.645512	0.48938	15.0233	43.1132	0.140415	3.5603	1.68798	0.497436	0.497436	12.7432	4.58616	1.98974	0.697712	0.147589	0.369971	350.721	0.785869
492	male	80.6919	0.264667	20.2677	0.864397	0.752194	17.4608	0.449348	0.961355	0.429894	0.0314221	11.2488	1.50901	0.533704	23.6663	0.74515	0.754583	0.00188646	0.198929	0.234501	0.195417	0.86777	0.804574	0.00190909	0.00150917	0.175876	0.011725	0.0390835	0.0287994	0.0322893	0.137398	0.345944	0.789479	0.45065	15.0412	44.2907	0.0952471	3.59952	0.306969	0.48341	0.48341	23.1613	0.919718	1.93363	0.683987	0.190513	0.436765	60.0413	0.846379
493	male	79.1221	0.258385	21.8752	0.900309	1.01946	17.4991	0.417065	0.989953	0.43791	0.0335379	11.8061	1.48205	0.538921	24.4679	0.752558	0.762084	0.00190521	0.192499	0.225499	0.187916	0.876397	0.812572	0.00192807	0.00152417	0.169124	0.011275	0.0375832	0.0265903	0.031574	0.125137	0.328269	0.772673	0.400994	15.2879	44.0987	0.0951566	3.71711	1.56923	0.48615	0.48615	13.1423	1.34708	1.94459	1.50245	0.190741	0.423018	60.6774	0.835312
494	male	76.9848	0.25276	67.971	0.612366	1.21089	17.4521	0.46389	1.15079	0.488039	0.0257321	14.4136	1.64174	0.487186	14.9025	0.79	0.8	0.002	0.16	0.18	0.15	0.92	0.853	0.002024	0.0016	0.135	0.009	0.03	0.0188569	0.0507693	0.076243	0.385047	0.557735	0.526548	15.0169	42.9964	0.102673	2.79645	0.634279	0.5	0.5	20.1805	0.639232	2	1.62761	0.141814	0.334341	162.03	0.897819
495	male	65.4946	0.228533	73.4017	0.787499	0.939429	16.9289	0.467813	1.2899	0.526307	0.0261364	14.0614	1.51285	0.486954	5.97206	0.79	0.8	0.002	0.16	0.18	0.15	0.92	0.853	0.002024	0.0016	0.135	0.009	0.03	0.0207751	0.0460069	0.0777357	0.44391	0.598657	0.682162	15.2526	44.4638	0.117461	2.54611	1.04657	0.5	0.5	25.7117	0.559107	2	0.937245	0.219565	0.35126	80.9609	1.06197
496	male	81.9434	0.257148	21.6599	0.824863	1.05419	17.8511	0.486198	1.07709	0.453026	0.0333814	12.2573	1.44138	0.566573	26.042	0.751566	0.761079	0.0019027	0.19336	0.226705	0.188921	0.875241	0.811501	0.00192553	0.00152216	0.170028	0.0113352	0.0377841	0.0319065	0.0318092	0.121276	0.363496	0.732267	0.33738	14.9412	43.4918	0.128166	3.36164	1.06117	0.485783	0.485783	7.10548	1.73344	1.94312	0.753951	0.166515	0.419434	82.0499	0.903126
497	male	77.4981	0.24977	30.3669	0.870819	0.968942	17.6147	0.476759	0.938566	0.447097	0.0253394	12.0059	1.51899	0.532406	14.8732	0.79	0.8	0.002	0.16	0.18	0.15	0.92	0.853	0.002024	0.0016	0.135	0.009	0.03	0.0218098	0.0432051	0.0737439	0.406971	0.618556	0.595323	14.9397	44.4119	0.0925686	2.9914	0.942145	0.5	0.5	11.9012	0.94132	2	0.843769	0.184886	0.385057	148.78	0.691304
498	male	67.4267	0.234632	68.7804	1.05986	0.961854	16.9521	0.443644	1.21089	0.513563	0.0245553	13.9319	1.42025	0.539971	13.408	0.79	0.8	0.002	0.16	0.18	0.15	0.92	0.853	0.002024	0.0016	0.135	0.009	0.03	0.0203844	0.0493409	0.0720272	0.483461	0.599161	0.548081	14.8714	42.9622	0.159126	2.87303	1.88643	0.5	0.5	12.9764	2.74558	2	1.05311	0.170923	0.343793	114.776	0.909979
499	male	81.3658	0.267581	50.3046	1.10839	0.915598	17.4379	0.472134	0.993073	0.475284	0.0270876	12.5693	1.45933	0.579502	17.9569	0.79	0.8	0.002	0.16	0.18	0.15	0.92	0.853	0.002024	0.0016	0.135	0.009	0.03	0.0206821	0.0405762	0.0736371	0.402766	0.625278	0.523287	15.2295	44.6097	0.169685	2.47541	0.754471	0.5	0.5	13.089	0.807097	2	0.767223	0.199353	0.37058	69.5165	0.782319
500	female	58.1379	0.215082	53.0559	1.07729	0.885876	16.441	0.395849	0.759144	0.351829	0.0317749	10.1212	1.25879	0.560456	17.4068	0.79	0.8	0.002	0.16	0.18	0.15	0.92	0.853	0.002024	0.0016	0.135	0.009	0.03	0.0271102	0.0142325	0.0892822	0.386514	0.876809	0.415206	14.8513	44.5196	0.0825785	2.69355	1.39189	0.5	0.5	8.53715	1.20558	2	0.83428	0.177739	0.336633	211.177	0.84058
501	female	64.8121	0.240185	45.9076	1.02041	1.17085	16.4269	0.373516	0.828698	0.381185	0.0333145	10.3614	1.40824	0.485812	20.2253	0.79	0.8	0.002	0.16	0.18	0.15	0.92	0.853	0.002024	0.0016	0.135	0.009	0.03	0.0245013	0.0148064	0.0871446	0.431776	0.772742	0.500314	14.8924	43.7769	0.123544	2.69312	0.484756	0.5	0.5	30.0964	1.78108	2	1.03172	0.198017	0.36402	127.5	0.892474
502	female	59.1811	0.234593	78.5201	1.18441	1.18765	15.8831	0.406703	0.723603	0.345131	0.0320873	10.0762	1.43311	0.466274	24.6138	0.79	0.8	0.002	0.16	0.18	0.15	0.92	0.853	0.002024	0.0016	0.135	0.009	0.03	0.0271064	0.0139109	0.0891482	0.487586	0.866735	0.462402	15.2023	43.8951	0.116704	2.78248	0.764747	0.5	0.5	9.9332	0.796529	2	1.4079	0.199068	0.384009	93.1797	0.739661
503	female	68.86	0.263603	42.3985	1.26478	0.931077	16.1625	0.334008	0.823106	0.356427	0.0295311	9.81278	1.457	0.551645	24.3181	0.79	0.8	0.002	0.16	0.18	0.15	0.92	0.853	0.002024	0.0016	0.135	0.009	0.03	0.0290436	0.0148529	0.0968199	0.458997	0.85804	0.394353	14.7836	46.7152	0.167344	2.73875	1.13042	0.5	0.5	19.1418	1.42766	2	0.879646	0.156326	0.32681	224.845	0.969708
504	female	54.7006	0.213057	30.3503	1.00575	1.0736	16.0232	0.425153	0.861681	0.379602	0.0300861	9.64665	1.24021	0.520178	12.785	0.79	0.8	0.002	0.16	0.18	0.15	0.92	0.853	0.002024	0.0016	0.135	0.009	0.03	0.0258862	0.0138148	0.0901424	0.294652	0.929722	0.530708	14.9275	43.2863	0.140891	2.90432	1.28758	0.5	0.5	14.0982	0.859837	2	1.96745	0.177349	0.337581	48.1454	0.796313
505	female	70.8645	0.275835	68.1619	1.41951	1.12398	16.0284	0.349704	0.759763	0.353332	0.0314684	9.83337	1.39036	0.519336	32.9482	0.79	0.8	0.002	0.16	0.18	0.15	0.92	0.853	0.002024	0.0016	0.135	0.009	0.03	0.0258439	0.0149419	0.0913004	0.338245	0.854813	0.528681	15.3792	45.6368	0.134995	2.69145	0.74698	0.5	0.5	5.59429	1.15176	2	1.31331	0.150924	0.359748	155.636	0.776241
506	female	62.0104	0.231823	29.1659	0.764398	0.903472	16.3551	0.357072	0.804942	0.346922	0.0318072	9.98704	1.35656	0.567317	14.4131	0.786156	0.796108	0.00199027	0.163336	0.184671	0.153892	0.915524	0.84885	0.00201415	0.00159222	0.138503	0.00923354	0.0307785	0.025052	0.0142659	0.0994762	0.293741	0.91906	0.51714	14.931	45.0265	0.131506	2.79239	1.54041	0.499659	0.499659	21.3453	0.63566	1.99864	0.905651	0.185665	0.339389	263.513	0.71822
507	female	63.539	0.233682	52.1533	1.03705	0.935254	16.4895	0.364484	0.80446	0.350508	0.0326909	10.2123	1.35694	0.492484	19.2171	0.79	0.8	0.002	0.16	0.18	0.15	0.92	0.853	0.002024	0.0016	0.135	0.009	0.03	0.0285186	0.0155108	0.0958739	0.448901	0.903349	0.412282	14.7004	47.2004	0.10416	2.8413	1.14617	0.5	0.5	14.7943	0.650567	2	0.742283	0.161767	0.360837	115.268	0.736956
508	female	58.0883	0.245606	66.6009	0.799762	0.866151	15.3789	0.386156	0.766154	0.33339	0.0332006	9.0618	1.41231	0.527427	21.8003	0.79	0.8	0.002	0.16	0.18	0.15	0.92	0.853	0.002024	0.0016	0.135	0.009	0.03	0.0247911	0.0140301	0.095586	0.338748	0.860664	0.695451	14.9056	43.4509	0.0996695	2.898	1.92604	0.5	0.5	13.7398	1.64142	2	1.46703	0.171831	0.355386	119.963	0.687115
509	female	72.1797	0.270818	31.8422	1.12383	1.05364	16.3256	0.383937	0.869498	0.372155	0.0311807	9.99403	1.25848	0.50126	28.0597	0.79	0.8	0.002	0.16	0.18	0.15	0.92	0.853	0.002024	0.0016	0.135	0.009	0.03	0.0244823	0.0149332	0.0931077	0.563045	0.863812	0.510885	14.8309	44.6387	0.101578	2.9578	0.875792	0.5	0.5	49.6544	1.5029	2	1.29474	0.159731	0.349199	188.656	0.915395
510	female	58.564	0.246161	77.0969	1.30852	1.24825	15.4243	0.408296	0.79023	0.360479	0.0346454	9.62693	1.36674	0.529002	25.3307	0.79	0.8	0.002	0.16	0.18	0.15	0.92	0.853	0.002024	0.0016	0.135	0.009	0.03	0.0259295	0.0141815	0.0937122	0.433033	0.868735	0.510749	14.9344	46.3338	0.0941772	2.89386	2.08019	0.5	0.5	15.2953	0.69349	2	0.85636	0.179401	0.34263	174.848	0.690575
511	female	70.0087	0.260711	23.771	1.15148	0.891423	16.3869	0.423294	0.777569	0.357399	0.031277	10.2177	1.33184	0.517473	27.4208	0.761295	0.770931	0.00192733	0.184916	0.214883	0.179069	0.886571	0.822005	0.00195046	0.00154186	0.161162	0.0107441	0.0358138	0.0302838	0.0139398	0.126184	0.336536	1.00182	0.464043	15.1048	42.4002	0.131404	2.64093	1.76021	0.497454	0.497454	29.0962	1.55719	1.98983	0.671881	0.174732	0.400723	477.445	0.750769
512	female	66.1487	0.242202	49.6445	0.953157	0.750195	16.5262	0.398358	0.777205	0.344734	0.0303355	10.2913	1.40025	0.506608	21.8607	0.79	0.8	0.002	0.16	0.18	0.15	0.92	0.853	0.002024	0.0016	0.135	0.009	0.03	0.0238677	0.0150265	0.0914903	0.309013	0.910844	0.606237	14.3833	44.6025	0.125716	3.00652	0.310814	0.5	0.5	44.5996	0.347648	2	0.892441	0.223931	0.349819	216.848	0.805908
513	female	58.7476	0.230656	55.6293	0.798047	0.84637	15.9593	0.359214	0.832544	0.334023	0.0318836	9.34371	1.31866	0.548551	19.1381	0.79	0.8	0.002	0.16	0.18	0.15	0.92	0.853	0.002024	0.0016	0.135	0.009	0.03	0.0252441	0.014374	0.0854235	0.284269	0.928318	0.555916	14.6126	44.2925	0.120684	2.8333	0.500532	0.5	0.5	33.0232	0.446981	2	1.14048	0.161542	0.375408	179.321	0.723951
514	female	68.4145	0.263136	24.0375	1.11547	0.849313	16.1244	0.370115	0.796163	0.321342	0.0325907	9.67204	1.42759	0.515219	24.3812	0.762523	0.772175	0.00193044	0.18385	0.21339	0.177825	0.888001	0.823332	0.0019536	0.00154435	0.160042	0.0106695	0.035565	0.0252238	0.0132533	0.115607	0.509512	0.883569	0.491722	14.8193	44.601	0.117305	2.46342	1.05243	0.497563	0.497563	23.2234	1.15111	1.99026	1.23816	0.222076	0.416378	122.268	0.751094
515	female	66.7981	0.253969	68.985	1.12724	0.898989	16.2178	0.413114	0.810959	0.387795	0.0309411	9.98786	1.3287	0.547781	27.8454	0.79	0.8	0.002	0.16	0.18	0.15	0.92	0.853	0.002024	0.0016	0.135	0.009	0.03	0.0260738	0.0146979	0.0849619	0.317326	0.872147	0.273095	15.1647	44.3855	0.145982	2.88913	1.2602	0.5	0.5	7.82116	0.946612	2	0.722444	0.174845	0.368897	126.154	0.644817
516	female	57.1883	0.218143	33.1418	0.749726	1.17263	16.1914	0.297454	0.750016	0.323527	0.0333434	10.0919	1.28705	0.52264	13.3704	0.79	0.8	0.002	0.16	0.18	0.15	0.92	0.853	0.002024	0.0016	0.135	0.009	0.03	0.0282417	0.0152147	0.0997878	0.281925	0.961386	0.568552	14.8909	44.7427	0.0963247	2.68057	1.16088	0.5	0.5	21.0138	0.685678	2	0.903917	0.145148	0.418883	126.727	0.883845
517	female	71.7246	0.274289	55.5689	1.48765	0.953803	16.1707	0.396809	0.838898	0.306689	0.0317448	9.68469	1.35645	0.515456	30.4636	0.79	0.8	0.002	0.16	0.18	0.15	0.92	0.853	0.002024	0.0016	0.135	0.009	0.03	0.0280426	0.0145614	0.0886266	0.40284	0.862889	0.278148	14.9292	44.7534	0.124728	2.91112	1.2579	0.5	0.5	11.6461	0.656571	2	1.02929	0.164235	0.35109	173.686	0.835426
518	female	59.6347	0.220717	37.7014	1.02614	0.784738	16.4374	0.348337	0.78747	0.362627	0.0310496	10.2446	1.39982	0.518907	17.8623	0.79	0.8	0.002	0.16	0.18	0.15	0.92	0.853	0.002024	0.0016	0.135	0.009	0.03	0.0276743	0.0139992	0.0958935	0.312293	0.878869	0.50373	14.859	42.3639	0.111389	2.6318	1.78816	0.5	0.5	18.3759	1.58376	2	0.683634	0.191972	0.329158	150.425	0.923787
519	female	62.0894	0.230625	20.7061	1.08074	0.787073	16.408	0.419645	0.744524	0.326757	0.0331434	9.72625	1.44661	0.495444	17.4768	0.747171	0.756628	0.00189157	0.197176	0.232046	0.193372	0.870123	0.806755	0.00191427	0.00151326	0.174034	0.0116023	0.0386743	0.0269462	0.0115397	0.141262	0.339027	0.924884	0.498811	15.3127	43.7222	0.0989118	2.54844	1.25554	0.496202	0.496202	18.3738	0.710133	1.98482	0.643543	0.155586	0.387385	222.248	0.683577
520	female	74.2809	0.279941	41.0815	0.902643	1.05961	16.2894	0.4172	0.841983	0.365999	0.0318786	10.0665	1.34704	0.534118	32.3026	0.79	0.8	0.002	0.16	0.18	0.15	0.92	0.853	0.002024	0.0016	0.135	0.009	0.03	0.0284374	0.0145087	0.0864145	0.423867	0.895789	0.468026	15.2226	43.5037	0.146225	2.78392	1.02474	0.5	0.5	26.2358	1.08226	2	1.02439	0.167832	0.352986	423.067	0.755977
521	female	64.6057	0.25346	56.6783	0.800265	1.20756	15.9654	0.352321	0.845142	0.347244	0.0310009	9.47497	1.3721	0.511458	24.1094	0.79	0.8	0.002	0.16	0.18	0.15	0.92	0.853	0.002024	0.0016	0.135	0.009	0.03	0.0240017	0.0127431	0.103161	0.295046	0.788622	0.466869	15.1471	45.7139	0.135319	2.7004	0.762584	0.5	0.5	19.9919	0.460349	2	1.00946	0.191908	0.351606	117.297	0.639793
522	female	63.4453	0.248788	64.6463	0.595891	0.879547	15.9693	0.38763	0.723591	0.351637	0.0340325	9.6723	1.2165	0.480941	24.1392	0.79	0.8	0.002	0.16	0.18	0.15	0.92	0.853	0.002024	0.0016	0.135	0.009	0.03	0.0266144	0.0124084	0.0886057	0.327659	0.932861	0.46992	15.0246	43.1163	0.108032	2.7248	1.07003	0.5	0.5	9.24387	1.17912	2	0.966411	0.213976	0.36644	202.15	0.801742
523	female	64.6367	0.244773	72.8152	1.44413	1.27693	16.2502	0.368699	0.884928	0.351208	0.0304261	10.2488	1.37426	0.538532	25.3133	0.79	0.8	0.002	0.16	0.18	0.15	0.92	0.853	0.002024	0.0016	0.135	0.009	0.03	0.0287829	0.0151822	0.0864664	0.386152	0.846972	0.398213	14.697	42.6398	0.0620573	2.737	1.73066	0.5	0.5	14.6205	2.05333	2	0.808621	0.191658	0.362011	116.476	0.708811
524	female	50.0834	0.187605	26.1052	0.755753	1.0851	16.339	0.421873	0.817802	0.349901	0.0349885	10.0861	1.35168	0.506917	7.99625	0.772052	0.781824	0.00195456	0.175579	0.201811	0.168176	0.899098	0.83362	0.00197802	0.00156365	0.151358	0.0100905	0.0336351	0.0275929	0.0127994	0.107403	0.333228	0.9399	0.497944	14.907	44.7374	0.0734218	2.64813	0.452843	0.498408	0.498408	12.8261	2.17676	1.99364	1.06133	0.183058	0.370327	117.136	0.977981
525	female	61.4622	0.234347	52.6028	0.801864	1.09048	16.1947	0.398877	0.81746	0.352164	0.0334702	9.81919	1.36333	0.516841	15.644	0.79	0.8	0.002	0.16	0.18	0.15	0.92	0.853	0.002024	0.0016	0.135	0.009	0.03	0.0279193	0.0142174	0.0854127	0.401754	0.83285	0.273393	14.9545	43.9936	0.108329	2.95306	0.843921	0.5	0.5	15.654	0.548875	2	1.307	0.171754	0.367024	216.826	0.780286
526	female	75.6168	0.272175	79.0289	1.1287	1.1882	16.6681	0.404761	0.865095	0.339464	0.0332501	11.1553	1.39966	0.497768	35.1208	0.79	0.8	0.002	0.16	0.18	0.15	0.92	0.853	0.002024	0.0016	0.135	0.009	0.03	0.0247588	0.0154887	0.089059	0.363957	0.873248	0.679669	15.2276	43.5781	0.106213	2.87363	0.557832	0.5	0.5	15.582	0.777887	2	1.30833	0.225834	0.383509	195.191	0.801192
527	female	69.5618	0.254581	25.5939	1.0596	1.01389	16.53	0.364872	0.831051	0.348225	0.0313478	10.1504	1.39811	0.542574	25.2195	0.769695	0.779438	0.0019486	0.177625	0.204674	0.170562	0.896354	0.831076	0.00197198	0.00155888	0.153506	0.0102337	0.0341124	0.0273076	0.0136254	0.104824	0.416179	0.833261	0.512293	14.9379	44.7388	0.10415	2.74553	1.22308	0.498199	0.498199	12.6588	0.586365	1.9928	0.995723	0.167371	0.393636	100.081	0.652613
528	female	61.497	0.240437	55.3558	0.915205	0.938991	15.9929	0.396276	0.767909	0.342348	0.0283256	9.64626	1.37125	0.517351	22.5894	0.79	0.8	0.002	0.16	0.18	0.15	0.92	0.853	0.002024	0.0016	0.135	0.009	0.03	0.0254152	0.0135853	0.0877696	0.343909	0.825277	0.432236	15.257	43.7823	0.0990336	2.71528	1.46748	0.5	0.5	21.0755	1.18782	2	1.66218	0.173421	0.37295	109.219	0.702003
529	female	62.7278	0.23305	18.8301	0.971389	0.797119	16.4061	0.372063	0.739425	0.33234	0.0355862	9.4896	1.34341	0.534945	17.6958	0.738525	0.747874	0.00186968	0.20468	0.242551	0.202126	0.860055	0.797421	0.00189212	0.00149575	0.181913	0.0121276	0.0404252	0.0286382	0.010161	0.141987	0.30384	0.968078	0.443973	15.0135	43.772	0.162489	2.66199	1.51536	0.495435	0.495435	22.2729	1.4778	1.98176	1.1399	0.139551	0.430982	217.188	0.721824
530	female	70.6651	0.26745	39.8132	0.906459	0.965286	16.2548	0.340997	0.808174	0.325095	0.0319102	10.0714	1.3534	0.550459	28.1547	0.79	0.8	0.002	0.16	0.18	0.15	0.92	0.853	0.002024	0.0016	0.135	0.009	0.03	0.0240022	0.0141865	0.0838213	0.469074	0.895407	0.23734	14.7967	43.754	0.13575	2.66588	1.95881	0.5	0.5	11.468	1.87766	2	1.40138	0.170016	0.34266	92.5242	0.77439
531	female	70.2903	0.271354	57.895	1.00214	0.934053	16.0946	0.351283	0.747654	0.331241	0.0310604	9.57505	1.46277	0.483299	26.6906	0.79	0.8	0.002	0.16	0.18	0.15	0.92	0.853	0.002024	0.0016	0.135	0.009	0.03	0.0264557	0.0145335	0.089803	0.289723	0.884498	0.612786	15.3273	43.517	0.0815887	2.72692	0.878665	0.5	0.5	13.8033	0.597343	2	0.498579	0.134169	0.333913	93.1822	0.720979
532	female	55.2738	0.228826	68.0597	0.796812	1.02571	15.542	0.435252	0.77285	0.338562	0.0337314	9.29819	1.44199	0.549556	14.1116	0.79	0.8	0.002	0.16	0.18	0.15	0.92	0.853	0.002024	0.0016	0.135	0.009	0.03	0.0268416	0.0137748	0.0839459	0.620755	0.86358	0.49952	14.9276	45.3055	0.0988825	2.59123	0.840256	0.5	0.5	33.1977	1.50733	2	1.05309	0.215034	0.347863	181.044	0.834653
533	female	65.0744	0.238298	22.1956	0.979593	0.829721	16.5251	0.37708	0.729776	0.34459	0.0340131	9.88125	1.28749	0.517603	21.5016	0.754035	0.763579	0.00190895	0.191218	0.223705	0.186421	0.878116	0.814166	0.00193186	0.00152716	0.167779	0.0111852	0.0372841	0.029434	0.012404	0.116818	0.31756	0.956895	0.470394	15.1124	44.505	0.0741048	2.66609	0.934915	0.496811	0.496811	6.2714	4.09676	1.98725	0.925709	0.159832	0.421967	44.8818	0.657503
534	female	62.475	0.244665	55.5996	1.07744	1.09082	15.9796	0.431621	0.746691	0.356613	0.0328791	9.68365	1.4358	0.524467	18.7594	0.79	0.8	0.002	0.16	0.18	0.15	0.92	0.853	0.002024	0.0016	0.135	0.009	0.03	0.0259575	0.014176	0.0901386	0.354294	0.878963	0.369846	15.0083	43.0116	0.0935753	2.92929	2.18268	0.5	0.5	6.88346	1.06965	2	1.2271	0.136952	0.350947	64.0555	0.667821
535	female	61.0787	0.233445	41.9201	0.75594	1.00841	16.1753	0.408293	0.871396	0.331869	0.031163	9.96529	1.38871	0.487236	21.0772	0.79	0.8	0.002	0.16	0.18	0.15	0.92	0.853	0.002024	0.0016	0.135	0.009	0.03	0.0262816	0.0145555	0.0923071	0.319241	0.837646	0.296936	15.2583	43.8923	0.0717921	2.73638	0.810487	0.5	0.5	10.2493	1.18982	2	1.74897	0.125913	0.325505	119.282	0.790409
536	female	67.7057	0.253327	28.4932	0.968308	1.02114	16.3483	0.411814	0.807736	0.334137	0.0321424	10.1227	1.31644	0.516171	16.5968	0.783056	0.792968	0.00198242	0.166027	0.188438	0.157032	0.911914	0.845502	0.00200621	0.00158594	0.141329	0.0094219	0.0314063	0.0242471	0.0145838	0.0956407	0.369721	0.908962	0.300537	15.2621	43.9529	0.176849	2.83714	1.20029	0.499384	0.499384	13.5571	1.09558	1.99754	0.877611	0.175328	0.346017	179.061	0.747773
537	female	66.1784	0.263738	79.4656	0.832491	1.03925	15.8406	0.348243	0.847601	0.362829	0.0313998	10.3242	1.3787	0.478625	31.3376	0.79	0.8	0.002	0.16	0.18	0.15	0.92	0.853	0.002024	0.0016	0.135	0.009	0.03	0.0272927	0.0141723	0.0865586	0.386202	0.885916	0.479306	15.0989	43.8443	0.0903706	2.84033	1.24574	0.5	0.5	27.0155	1.3305	2	1.14887	0.240066	0.385845	171.133	0.688247
538	female	66.0514	0.249656	23.1436	0.864144	0.963999	16.2656	0.355272	0.755721	0.360638	0.0341339	9.77705	1.40626	0.517374	22.0661	0.758403	0.768003	0.00192001	0.187426	0.218396	0.181997	0.883204	0.818884	0.00194305	0.00153601	0.163797	0.0109198	0.0363993	0.0260996	0.0115352	0.116498	0.378309	1.0169	0.379993	15.4383	44.1729	0.124192	2.69355	0.932577	0.497198	0.497198	18.9871	1.03948	1.9888	1.46546	0.158946	0.359312	137.532	0.685624
539	female	61.8735	0.230754	20.933	1.01199	0.989438	16.3749	0.334298	0.748658	0.316644	0.0319851	9.7896	1.32198	0.568406	19.9858	0.748216	0.757687	0.00189422	0.196268	0.230775	0.192313	0.87134	0.807884	0.00191695	0.00151537	0.173081	0.0115388	0.0384625	0.0291103	0.010682	0.120589	0.263883	0.940614	0.290299	15.0487	43.7476	0.10217	2.75206	0.796824	0.496295	0.496295	10.527	0.898307	1.98519	0.660405	0.153867	0.33841	123.508	0.515344
540	female	68.294	0.258382	35.5918	0.918479	1.05672	16.2578	0.395182	0.832815	0.313427	0.0317489	10.1173	1.38657	0.616167	22.657	0.79	0.8	0.002	0.16	0.18	0.15	0.92	0.853	0.002024	0.0016	0.135	0.009	0.03	0.0267178	0.0153756	0.0820548	0.365163	0.879251	0.464857	15.7002	45.4232	0.103871	2.8264	0.481643	0.5	0.5	28.908	1.48268	2	0.854272	0.223873	0.37642	101.107	0.660616
541	female	70.2659	0.260285	20.2832	1.05971	0.949086	16.4304	0.37467	0.739211	0.322294	0.0351825	9.85766	1.27275	0.485572	25.5495	0.745222	0.754655	0.00188664	0.198867	0.234414	0.195345	0.867853	0.804651	0.00190928	0.00150931	0.175811	0.0117207	0.039069	0.0269904	0.0104627	0.131184	0.362277	0.983379	0.303003	14.7876	45.6619	0.114963	2.80517	1.12112	0.496029	0.496029	14.1066	0.534207	1.98413	1.09703	0.202004	0.377823	152.7	0.756287
542	female	66.2963	0.256084	46.3496	1.49202	0.990205	16.0899	0.354251	0.816617	0.361894	0.0304072	10.0083	1.5016	0.549299	22.2464	0.79	0.8	0.002	0.16	0.18	0.15	0.92	0.853	0.002024	0.0016	0.135	0.009	0.03	0.0267111	0.0149848	0.0860399	0.51484	0.832616	0.525365	15.0468	44.3073	0.0973869	2.71504	0.734577	0.5	0.5	4.89023	0.526831	2	1.89811	0.188254	0.368551	62.7598	0.763279
543	female	54.6617	0.217774	66.7789	1.28249	0.979453	15.843	0.402018	0.808794	0.352328	0.0306818	9.57245	1.37399	0.54653	18.9398	0.79	0.8	0.002	0.16	0.18	0.15	0.92	0.853	0.002024	0.0016	0.135	0.009	0.03	0.0269432	0.0137363	0.0795103	0.237489	0.907432	0.406739	14.3815	44.5502	0.119563	2.87427	1.47402	0.5	0.5	28.0117	0.955882	2	1.2476	0.187127	0.376138	154.1	0.677303
544	female	68.6563	0.254162	18.6498	0.690746	0.920135	16.4356	0.356021	0.669371	0.321049	0.0334282	9.47175	1.36907	0.51508	26.3819	0.737695	0.747032	0.00186758	0.205401	0.243561	0.202968	0.859087	0.796523	0.00188999	0.00149406	0.182671	0.0121781	0.0405935	0.028116	0.00913968	0.132824	0.342476	0.951187	0.362867	14.9874	42.588	0.125106	2.80069	0.932582	0.495362	0.495362	25.681	0.439631	1.98146	1.26344	0.173708	0.423673	215.993	0.811096
545	female	74.7744	0.269823	44.0221	1.05262	0.815231	16.647	0.412404	0.775765	0.37912	0.0305551	10.6517	1.40796	0.497834	26.9333	0.79	0.8	0.002	0.16	0.18	0.15	0.92	0.853	0.002024	0.0016	0.135	0.009	0.03	0.0269006	0.0146334	0.0946752	0.507076	0.859743	0.579638	15.0887	44.8385	0.134348	2.95075	0.849149	0.5	0.5	8.11199	1.19129	2	1.09297	0.194417	0.373384	133.2	0.846091
546	female	62.7859	0.240318	76.2302	1.09844	0.924001	16.1636	0.393969	0.851661	0.364976	0.0347529	10.3157	1.5024	0.522513	24.9292	0.79	0.8	0.002	0.16	0.18	0.15	0.92	0.853	0.002024	0.0016	0.135	0.009	0.03	0.0252508	0.0148385	0.0903056	0.232374	0.848453	0.333195	15.3597	45.3263	0.10893	2.64976	1.13212	0.5	0.5	19.0179	0.82633	2	0.642696	0.162673	0.349382	149.083	0.6554
547	female	70.9676	0.267003	32.627	0.864321	1.2333	16.3032	0.369062	0.852397	0.361388	0.0355044	10.092	1.41638	0.521124	24.482	0.79	0.8	0.002	0.16	0.18	0.15	0.92	0.853	0.002024	0.0016	0.135	0.009	0.03	0.0254838	0.0152822	0.0909531	0.387828	0.961095	0.625591	15.4452	45.7683	0.116182	2.89068	0.468485	0.5	0.5	16.9909	2.60856	2	1.17848	0.146849	0.364623	292.289	0.741163
548	female	65.4519	0.246477	78.2295	0.824033	1.00387	16.2957	0.366978	0.885301	0.353757	0.0297815	10.5987	1.35345	0.503926	28.0849	0.79	0.8	0.002	0.16	0.18	0.15	0.92	0.853	0.002024	0.0016	0.135	0.009	0.03	0.025253	0.0138327	0.0936709	0.305046	0.863267	0.596742	14.7523	43.3848	0.133105	2.73806	1.74656	0.5	0.5	28.1424	1.31515	2	0.819683	0.156248	0.352199	122.884	0.702345
549	female	67.8572	0.256636	37.5374	0.956445	0.992221	16.2607	0.338015	0.851087	0.359906	0.0308179	10.0386	1.47324	0.483134	19.9684	0.79	0.8	0.002	0.16	0.18	0.15	0.92	0.853	0.002024	0.0016	0.135	0.009	0.03	0.0265965	0.0130043	0.0942732	0.472606	0.873751	0.610241	14.2074	44.1444	0.111489	2.5924	0.6631	0.5	0.5	35.6016	0.823191	2	0.623124	0.203994	0.34451	145.341	0.750244
550	female	59.9182	0.221962	26.4333	0.978745	1.31618	16.4301	0.363208	0.8032	0.360029	0.0296174	10.0655	1.34862	0.523687	16.711	0.773564	0.783355	0.00195839	0.174267	0.199973	0.166645	0.900859	0.835253	0.00198189	0.00156671	0.14998	0.00999867	0.0333289	0.0272701	0.012989	0.107782	0.39212	0.929396	0.370694	15.1323	45.2421	0.155	2.79906	1.79997	0.498542	0.498542	20.0516	1.0915	1.99417	1.02463	0.101006	0.379937	67.5479	0.810672
551	female	61.9171	0.227555	29.2339	1.09714	1.19089	16.4954	0.313076	0.796407	0.389145	0.0326441	10.3362	1.38877	0.483998	15.3205	0.78647	0.796425	0.00199106	0.163064	0.18429	0.153575	0.915889	0.849188	0.00201495	0.00159285	0.138218	0.00921451	0.030715	0.0254714	0.0145499	0.092674	0.244352	0.901768	0.339279	14.6913	43.4254	0.143476	2.9096	0.850941	0.499687	0.499687	11.6935	1.22351	1.99875	1.04651	0.178986	0.349038	96.6177	0.910622
552	female	62.5452	0.236808	24.6601	0.86765	1.16664	16.2517	0.352443	0.816752	0.325941	0.0316955	10.0021	1.43515	0.493796	17.5217	0.765392	0.775081	0.0019377	0.181359	0.209903	0.174919	0.891343	0.82643	0.00196095	0.00155016	0.157427	0.0104952	0.0349839	0.0280939	0.0141297	0.117383	0.433794	0.949072	0.355288	14.8086	45.3025	0.116242	2.85577	1.02601	0.497818	0.497818	16.9963	0.392686	1.99128	0.846474	0.184771	0.372769	153.67	0.741778
553	female	66.9947	0.257142	64.9278	0.973547	1.12362	16.1411	0.419609	0.824627	0.349733	0.0303392	9.88927	1.3248	0.529072	24.2356	0.79	0.8	0.002	0.16	0.18	0.15	0.92	0.853	0.002024	0.0016	0.135	0.009	0.03	0.0261881	0.0126622	0.0909875	0.260309	0.88464	0.653581	14.7084	43.5537	0.168837	2.71334	1.10914	0.5	0.5	17.6207	2.27177	2	1.23864	0.183881	0.351627	143.244	0.731867
554	female	68.3771	0.273052	72.6885	1.41906	0.796682	15.8246	0.370422	0.820131	0.376077	0.0333985	9.94229	1.40222	0.530058	31.8498	0.79	0.8	0.002	0.16	0.18	0.15	0.92	0.853	0.002024	0.0016	0.135	0.009	0.03	0.0263893	0.0139788	0.0881926	0.380516	0.950793	0.360546	15.204	41.9063	0.120915	2.95109	1.94948	0.5	0.5	17.0116	1.22167	2	0.992587	0.120138	0.332672	111.203	0.729056
555	female	70.4442	0.268447	46.7335	1.0402	0.996341	16.1992	0.393135	0.715712	0.326177	0.0330255	10.0461	1.28941	0.513486	26.4038	0.79	0.8	0.002	0.16	0.18	0.15	0.92	0.853	0.002024	0.0016	0.135	0.009	0.03	0.028118	0.0133388	0.0917382	0.357769	0.884887	0.439051	14.6883	43.1878	0.149348	2.48232	2.46757	0.5	0.5	17.4502	0.591357	2	0.619347	0.171415	0.350116	179.371	0.855093
556	female	75.0479	0.279131	30.6047	0.909809	0.790562	16.397	0.414991	0.828669	0.363293	0.0362427	10.0989	1.31977	0.527153	30.9246	0.79	0.8	0.002	0.16	0.18	0.15	0.92	0.853	0.002024	0.0016	0.135	0.009	0.03	0.0267588	0.0141594	0.0866765	0.445955	0.907716	0.423533	14.894	43.0654	0.0545094	3.06866	1.15643	0.5	0.5	21.6119	0.831269	2	1.00313	0.143004	0.354561	42.446	0.757747
557	female	70.5501	0.271135	35.3558	0.908138	1.04567	16.1308	0.43018	0.79364	0.330811	0.033687	9.98009	1.3802	0.510613	24.4111	0.79	0.8	0.002	0.16	0.18	0.15	0.92	0.853	0.002024	0.0016	0.135	0.009	0.03	0.025828	0.0145532	0.0835805	0.32061	0.916209	0.320074	15.0438	44.6259	0.0733619	2.98154	0.703777	0.5	0.5	7.07928	0.782057	2	1.13552	0.192994	0.340285	105.874	0.735363
558	female	60.3146	0.226725	21.3812	0.960161	0.911497	16.3103	0.385458	0.795757	0.34384	0.0321122	9.45288	1.34137	0.480019	18.0785	0.750282	0.759779	0.00189945	0.194475	0.228265	0.190221	0.873746	0.810114	0.00192224	0.00151956	0.171199	0.0114133	0.0380442	0.0293735	0.0105742	0.128122	0.539408	0.980326	0.250121	15.0612	43.5928	0.120123	2.83451	0.89452	0.496478	0.496478	8.20001	1.76121	1.98592	1.73238	0.180492	0.394832	195.147	0.561098
559	female	63.1362	0.236644	24.775	0.885925	0.912317	16.334	0.365816	0.780512	0.340212	0.0318193	9.99315	1.35182	0.457973	18.8034	0.765922	0.775617	0.00193904	0.1809	0.20926	0.174383	0.891959	0.827001	0.00196231	0.00155123	0.156945	0.010463	0.0348766	0.0288179	0.0134575	0.111575	0.344303	0.929178	0.468482	14.8275	44.5255	0.095544	2.61023	0.971898	0.497865	0.497865	7.79168	0.608181	1.99147	1.18566	0.190523	0.399091	108.792	0.848153
560	female	68.3844	0.252885	37.6795	0.984949	0.887495	16.4443	0.447338	0.849718	0.367857	0.0312402	10.2652	1.45312	0.501132	21.8114	0.79	0.8	0.002	0.16	0.18	0.15	0.92	0.853	0.002024	0.0016	0.135	0.009	0.03	0.0284981	0.0143904	0.0924322	0.317132	0.827862	0.602444	14.8233	44.7567	0.169622	2.84929	0.751436	0.5	0.5	8.66739	0.644661	2	0.948899	0.188391	0.334875	175.466	0.804283
561	female	61.6074	0.251778	70.6676	0.882643	1.20565	15.6425	0.378265	0.734877	0.348673	0.0333908	9.41894	1.38867	0.537308	24.548	0.79	0.8	0.002	0.16	0.18	0.15	0.92	0.853	0.002024	0.0016	0.135	0.009	0.03	0.0236917	0.0138489	0.0824227	0.367437	0.913037	0.397638	15.5151	44.9718	0.0785626	2.92536	0.732604	0.5	0.5	12.8304	1.1901	2	0.991739	0.201571	0.380505	117.54	0.703357
562	female	68.8174	0.256999	30.856	1.07431	0.800896	16.3638	0.409307	0.854203	0.366524	0.0343105	9.93271	1.3405	0.499162	22.1508	0.79	0.8	0.002	0.16	0.18	0.15	0.92	0.853	0.002024	0.0016	0.135	0.009	0.03	0.0252086	0.015053	0.0879205	0.361063	0.866147	0.401261	15.0853	44.8445	0.127659	2.98701	0.406082	0.5	0.5	20.4801	0.640869	2	1.93041	0.196449	0.355857	145.421	0.811655
563	female	65.2099	0.242664	32.5175	0.979467	0.855913	16.3928	0.386555	0.757884	0.367954	0.0328954	10.3532	1.34803	0.484905	21.3581	0.79	0.8	0.002	0.16	0.18	0.15	0.92	0.853	0.002024	0.0016	0.135	0.009	0.03	0.0246652	0.0138614	0.0917729	0.474652	0.809687	0.160727	15.1123	42.1368	0.110804	2.8782	0.467393	0.5	0.5	18.0022	0.877925	2	1.40337	0.194969	0.349082	249.817	0.8519
564	female	67.1449	0.267256	66.5833	0.781912	1.31396	15.8505	0.38456	0.767186	0.350592	0.0317587	9.5492	1.43948	0.554962	29.7478	0.79	0.8	0.002	0.16	0.18	0.15	0.92	0.853	0.002024	0.0016	0.135	0.009	0.03	0.0239337	0.0140782	0.0936204	0.322473	0.932713	0.625573	14.5009	43.7861	0.100069	2.97708	1.31253	0.5	0.5	27.6728	1.07058	2	1.03333	0.18697	0.366139	193.079	0.639047
565	female	61.2028	0.231009	48.2969	0.715236	0.922538	16.2769	0.415954	0.779256	0.368448	0.0308386	10.1105	1.26865	0.515245	18.1962	0.79	0.8	0.002	0.16	0.18	0.15	0.92	0.853	0.002024	0.0016	0.135	0.009	0.03	0.0244681	0.0159665	0.0949961	0.431819	0.916925	0.42545	15.0004	43.8466	0.131091	2.57664	1.98732	0.5	0.5	12.1035	2.05351	2	1.32783	0.189608	0.359098	88.4952	0.660689
566	female	68.618	0.251038	25.2922	0.852657	0.853086	16.5329	0.361714	0.851377	0.32929	0.033401	10.1456	1.33451	0.534315	23.1658	0.768305	0.77803	0.00194508	0.178831	0.206364	0.17197	0.894735	0.829575	0.00196842	0.00155606	0.154773	0.0103182	0.034394	0.0281671	0.0125346	0.114358	0.361662	0.897057	0.358683	14.9335	43.1477	0.138226	2.60474	0.490698	0.498076	0.498076	14.1769	0.816934	1.99231	0.867166	0.205526	0.385329	92.5448	0.446554
567	female	60.9401	0.226568	59.3465	0.877574	1.48785	16.4003	0.378075	0.791922	0.325017	0.0335384	9.99355	1.49945	0.489634	15.7141	0.79	0.8	0.002	0.16	0.18	0.15	0.92	0.853	0.002024	0.0016	0.135	0.009	0.03	0.0254	0.0141567	0.0876346	0.315394	0.783042	0.344918	14.368	42.3348	0.0688212	2.79116	1.4488	0.5	0.5	15.3053	1.36501	2	1.59399	0.151118	0.336247	220.728	0.826468
568	female	68.3785	0.265647	70.8991	1.25797	1.36756	16.0438	0.418976	0.739264	0.338613	0.0309572	9.98621	1.39249	0.523251	29.3719	0.79	0.8	0.002	0.16	0.18	0.15	0.92	0.853	0.002024	0.0016	0.135	0.009	0.03	0.028231	0.013488	0.0887856	0.248719	0.908057	0.520632	15.3144	45.0031	0.182885	2.69772	2.5375	0.5	0.5	12.3656	0.982679	2	1.36609	0.209268	0.372858	164.201	0.649283
569	female	63.7101	0.266418	76.4052	0.930048	1.05058	15.464	0.363519	0.863584	0.369477	0.0327073	9.53855	1.30997	0.561331	28.1202	0.79	0.8	0.002	0.16	0.18	0.15	0.92	0.853	0.002024	0.0016	0.135	0.009	0.03	0.0259552	0.0143585	0.0929304	0.479065	0.893365	0.337931	14.9454	43.1871	0.0983949	2.81215	2.11636	0.5	0.5	19.407	1.35811	2	1.4388	0.169392	0.347619	112.313	0.862569
570	female	69.1171	0.258843	52.9571	1.07572	1.20418	16.3409	0.35343	0.840853	0.333288	0.030305	10.1566	1.3863	0.527108	27.2174	0.79	0.8	0.002	0.16	0.18	0.15	0.92	0.853	0.002024	0.0016	0.135	0.009	0.03	0.0285438	0.0136047	0.089988	0.482485	0.904341	0.418444	14.8363	44.4042	0.0832996	2.7716	3.22697	0.5	0.5	9.86083	0.591611	2	0.680794	0.159238	0.377095	73.9642	0.841422
571	female	69.6067	0.265148	26.4504	0.961448	1.14273	16.2025	0.355255	0.791657	0.339854	0.0325057	9.88822	1.45986	0.530259	26.1765	0.773642	0.783435	0.00195859	0.174198	0.199878	0.166565	0.90095	0.835338	0.00198209	0.00156687	0.149908	0.00999389	0.033313	0.0235126	0.0123135	0.116193	0.368624	0.885563	0.332509	15.0498	45.526	0.170781	2.83221	1.00883	0.498549	0.498549	11.1339	0.598469	1.9942	1.52945	0.162201	0.361957	90.5718	0.703501
572	female	64.9714	0.259759	54.2758	1.11288	0.998937	15.8153	0.379785	0.782499	0.335937	0.0321376	9.27272	1.35322	0.528756	22.9221	0.79	0.8	0.002	0.16	0.18	0.15	0.92	0.853	0.002024	0.0016	0.135	0.009	0.03	0.0274006	0.0143303	0.0878022	0.217996	0.954803	0.424726	15.1575	45.1366	0.113861	2.79186	1.71688	0.5	0.5	9.10429	2.4527	2	1.42082	0.118801	0.378184	89.6585	0.895357
573	female	68.3532	0.249122	42.0098	1.0118	1.34268	16.5643	0.397107	0.82724	0.363067	0.0339131	10.4618	1.35206	0.531239	25.086	0.79	0.8	0.002	0.16	0.18	0.15	0.92	0.853	0.002024	0.0016	0.135	0.009	0.03	0.0249094	0.0151479	0.0982002	0.359399	0.943968	0.307527	14.6047	45.4298	0.182511	2.83523	1.12724	0.5	0.5	5.8148	0.760165	2	1.31457	0.142788	0.351049	63.8196	0.634263
574	female	67.9557	0.248867	41.4412	1.05445	1.17496	16.5245	0.342965	0.810879	0.370864	0.0341628	10.4744	1.37287	0.5445	21.4075	0.79	0.8	0.002	0.16	0.18	0.15	0.92	0.853	0.002024	0.0016	0.135	0.009	0.03	0.0242418	0.015339	0.0882196	0.540016	0.908376	0.584218	15.1659	41.3579	0.152149	2.85528	1.71692	0.5	0.5	10.1445	1.1582	2	0.745228	0.172402	0.389189	163.141	0.742156
575	female	71.8237	0.268547	50.6928	0.913986	1.01094	16.354	0.376421	0.732675	0.349191	0.0330782	10.0637	1.43992	0.538206	27.4515	0.79	0.8	0.002	0.16	0.18	0.15	0.92	0.853	0.002024	0.0016	0.135	0.009	0.03	0.0278634	0.0146959	0.0959781	0.175624	0.949661	0.426566	14.8554	45.3791	0.120415	2.88913	0.901835	0.5	0.5	36.1742	1.20869	2	0.996747	0.189599	0.36607	310.257	0.609762
576	female	54.6497	0.214115	65.4595	0.954738	1.04429	15.9761	0.397616	0.772575	0.320073	0.032685	9.68483	1.38616	0.492628	18.4786	0.79	0.8	0.002	0.16	0.18	0.15	0.92	0.853	0.002024	0.0016	0.135	0.009	0.03	0.0262605	0.0141034	0.0849051	0.318202	0.798206	0.456212	15.0683	44.8568	0.083988	2.45209	0.575674	0.5	0.5	19.2018	0.31064	2	1.21075	0.19841	0.375513	94.0921	0.744847
577	female	53.4319	0.215084	58.4458	1.12535	0.684912	15.7614	0.442886	0.753854	0.341678	0.0335838	9.20295	1.51948	0.565119	12.7823	0.79	0.8	0.002	0.16	0.18	0.15	0.92	0.853	0.002024	0.0016	0.135	0.009	0.03	0.0254656	0.0135862	0.0916502	0.426164	0.900755	0.399534	14.992	44.4972	0.0989682	2.87338	1.29311	0.5	0.5	8.62219	2.19382	2	1.1496	0.198945	0.353303	194.833	0.7561
578	female	64.4251	0.246846	34.014	1.00817	0.637227	16.1553	0.376534	0.765567	0.362379	0.0322602	9.85433	1.3465	0.532179	23.9306	0.79	0.8	0.002	0.16	0.18	0.15	0.92	0.853	0.002024	0.0016	0.135	0.009	0.03	0.0249015	0.0140944	0.085672	0.197708	0.921795	0.214825	14.9881	44.4679	0.10542	2.6849	0.68529	0.5	0.5	8.72138	0.946335	2	0.792383	0.184868	0.346303	73.384	0.701312
579	female	58.8855	0.217305	26.5089	0.912471	1.08826	16.4615	0.315728	0.828335	0.359607	0.0315646	10.0969	1.3973	0.568245	14.7638	0.773912	0.783708	0.00195927	0.173964	0.19955	0.166292	0.901264	0.835629	0.00198278	0.00156742	0.149663	0.00997751	0.0332584	0.0272624	0.013999	0.108795	0.544651	0.930409	0.566755	14.85	41.408	0.101449	2.9846	1.09388	0.498573	0.498573	14.6799	0.497484	1.9943	0.80618	0.154485	0.382762	79.2056	0.85586
580	female	65.7874	0.260395	66.0065	1.12739	0.872784	15.8948	0.441441	0.764704	0.335003	0.033195	9.70074	1.38855	0.541178	29.0164	0.79	0.8	0.002	0.16	0.18	0.15	0.92	0.853	0.002024	0.0016	0.135	0.009	0.03	0.0253238	0.0136222	0.0848685	0.313651	0.971172	0.398072	15.1183	43.8739	0.142453	2.94127	1.02981	0.5	0.5	22.9478	2.07881	2	1.66859	0.178695	0.348591	182.603	0.683518
581	female	67.1785	0.258765	32.6397	1.07283	0.833514	16.1125	0.364445	0.856405	0.35972	0.0330023	9.80993	1.27726	0.536999	23.7208	0.79	0.8	0.002	0.16	0.18	0.15	0.92	0.853	0.002024	0.0016	0.135	0.009	0.03	0.0254891	0.0138095	0.0943227	0.207544	0.949207	0.245587	15.2311	41.6181	0.109056	3.07906	0.697569	0.5	0.5	14.2385	0.868288	2	1.23021	0.211056	0.33443	77.7886	0.801387
582	female	64.3709	0.24606	40.9045	0.95019	1.29718	16.1743	0.342971	0.787208	0.38099	0.0306609	10.0253	1.42919	0.507262	18.1589	0.79	0.8	0.002	0.16	0.18	0.15	0.92	0.853	0.002024	0.0016	0.135	0.009	0.03	0.0256895	0.0160793	0.095323	0.582593	0.843089	0.568506	15.0492	43.4887	0.115947	2.75884	0.39341	0.5	0.5	26.0247	0.533914	2	1.12968	0.174237	0.344312	273.946	0.635294
583	female	65.6335	0.246057	70.4885	1.02598	0.81959	16.3322	0.348297	0.749169	0.344656	0.0309775	10.3898	1.54502	0.575847	23.4575	0.79	0.8	0.002	0.16	0.18	0.15	0.92	0.853	0.002024	0.0016	0.135	0.009	0.03	0.0275875	0.0132939	0.0898781	0.255502	0.855809	0.258571	14.9871	42.7188	0.161725	2.89602	1.39091	0.5	0.5	29.8247	2.51382	2	0.888747	0.153862	0.351276	142.25	0.670416
584	female	64.5305	0.244295	28.9514	0.739408	0.885896	16.2527	0.390497	0.729018	0.339989	0.0334759	9.82619	1.38885	0.544476	20.6508	0.785168	0.795107	0.00198777	0.164194	0.185872	0.154893	0.914373	0.847782	0.00201162	0.00159021	0.139404	0.00929361	0.0309787	0.0236075	0.0147247	0.0883625	0.394683	0.878873	0.456693	14.9074	42.4162	0.123178	2.87171	0.640974	0.499571	0.499571	16.52	1.39396	1.99829	0.981158	0.1863	0.392485	130.402	0.941907
585	female	73.6483	0.270494	57.7237	0.868982	1.14281	16.5007	0.370735	0.771195	0.335133	0.0318456	10.1243	1.42266	0.494341	32.5159	0.79	0.8	0.002	0.16	0.18	0.15	0.92	0.853	0.002024	0.0016	0.135	0.009	0.03	0.0271255	0.0138421	0.0961837	0.220728	0.833038	0.525772	15.4799	42.8151	0.0894635	2.57246	0.607351	0.5	0.5	19.1499	0.574592	2	1.36474	0.161242	0.370131	107.188	0.738193
586	female	65.6541	0.244955	45.638	1.24928	0.994114	16.3715	0.35691	0.927444	0.379079	0.0340837	10.5376	1.4124	0.469947	23.6404	0.79	0.8	0.002	0.16	0.18	0.15	0.92	0.853	0.002024	0.0016	0.135	0.009	0.03	0.0239881	0.0146373	0.0835238	0.347168	0.925494	0.457705	15.2349	43.0754	0.0493102	2.83913	1.51731	0.5	0.5	13.0407	2.1055	2	0.851462	0.199859	0.361955	181.317	0.709874
587	female	53.8089	0.203686	26.3733	0.866812	1.20272	16.2535	0.413053	0.801063	0.372474	0.0340005	9.81144	1.42635	0.510543	8.73416	0.773287	0.783075	0.00195769	0.174507	0.200309	0.166925	0.900537	0.834954	0.00198118	0.00156615	0.150232	0.0100155	0.0333849	0.0237938	0.012613	0.116589	0.336181	1.01845	0.564459	15.1214	44.5563	0.114847	2.68927	0.798853	0.498518	0.498518	23.2119	0.985414	1.99408	0.95161	0.170707	0.421369	238.304	0.706129
588	female	58.6267	0.22106	26.1033	1.51841	1.19161	16.2852	0.392172	0.775343	0.354364	0.034862	10.1152	1.38143	0.506362	14.4327	0.772043	0.781815	0.00195454	0.175587	0.201822	0.168185	0.899088	0.833611	0.00197799	0.00156363	0.151366	0.0100911	0.0336369	0.0268969	0.0137126	0.105181	0.449925	0.985899	0.363094	15.3835	43.951	0.0874033	2.75034	0.903516	0.498408	0.498408	15.7968	0.439683	1.99364	1.16053	0.181068	0.376458	97.0407	0.786768
589	female	61.2483	0.243713	76.655	0.725449	0.993397	15.8529	0.410751	0.846517	0.358548	0.0350981	9.81318	1.53821	0.563087	23.6785	0.79	0.8	0.002	0.16	0.18	0.15	0.92	0.853	0.002024	0.0016	0.135	0.009	0.03	0.0256576	0.014521	0.095063	0.273883	0.920904	0.424601	14.8779	44.9944	0.0962338	2.73043	1.19085	0.5	0.5	14.9989	1.63145	2	0.925565	0.1495	0.341201	146.049	0.779226
590	female	64.9126	0.264454	69.6191	1.0679	1.22688	15.6671	0.385043	0.758714	0.342375	0.029568	9.39469	1.385	0.53456	27.9914	0.79	0.8	0.002	0.16	0.18	0.15	0.92	0.853	0.002024	0.0016	0.135	0.009	0.03	0.0274233	0.0136877	0.094608	0.422157	0.885288	0.569754	15.0447	44.2678	0.0960017	2.66198	0.498705	0.5	0.5	19.0032	1.51854	2	1.66466	0.136946	0.335104	61.8986	0.788018
591	female	47.9078	0.194794	68.236	0.696003	1.20934	15.6825	0.402352	0.752027	0.346088	0.0343656	9.47649	1.43269	0.519161	12.2993	0.79	0.8	0.002	0.16	0.18	0.15	0.92	0.853	0.002024	0.0016	0.135	0.009	0.03	0.0236419	0.0133138	0.0890493	0.42977	0.862008	0.227093	14.9058	44.0443	0.145609	2.69911	1.43093	0.5	0.5	9.8116	1.76973	2	1.02996	0.154733	0.369218	138.698	0.822678
592	female	59.888	0.229763	56.5938	1.13818	0.878824	16.1447	0.431239	0.807002	0.355563	0.0313815	9.8491	1.34878	0.573861	19.1745	0.79	0.8	0.002	0.16	0.18	0.15	0.92	0.853	0.002024	0.0016	0.135	0.009	0.03	0.0256432	0.0143334	0.0928968	0.45194	0.852045	0.703061	15.1715	45.0883	0.14373	2.77782	0.749173	0.5	0.5	7.47752	1.74262	2	1.28681	0.179777	0.351339	97.7324	0.696921
593	female	73.6818	0.27529	27.2555	0.993416	1.11539	16.3601	0.383407	0.790745	0.355419	0.0323606	10.0833	1.31895	0.478332	27.3215	0.777353	0.787192	0.00196798	0.170978	0.195369	0.162808	0.905271	0.839344	0.0019916	0.00157438	0.146527	0.00976845	0.0325615	0.0265172	0.0131697	0.109299	0.462816	0.90396	0.563099	14.7844	45.5765	0.153815	2.92062	1.09136	0.498878	0.498878	66.492	0.715465	1.99552	1.01142	0.196809	0.357948	223.989	0.777012
594	female	61.4427	0.2496	68.8201	0.947376	1.15601	15.6896	0.450977	0.762788	0.356305	0.0304177	9.53184	1.32344	0.560911	26.0393	0.79	0.8	0.002	0.16	0.18	0.15	0.92	0.853	0.002024	0.0016	0.135	0.009	0.03	0.0268279	0.0138216	0.0863986	0.426582	0.845422	0.48886	15.3595	44.1929	0.0911935	2.56017	0.678153	0.5	0.5	29.1714	0.838028	2	1.21393	0.20188	0.312763	131.512	0.749257
595	female	56.9357	0.222787	60.4251	1.36919	0.868054	15.9863	0.354558	0.765104	0.340354	0.0307778	9.44844	1.30318	0.50248	13.4369	0.79	0.8	0.002	0.16	0.18	0.15	0.92	0.853	0.002024	0.0016	0.135	0.009	0.03	0.024763	0.0147291	0.0824049	0.287775	0.822694	0.409891	14.5241	45.6121	0.166917	2.63756	0.874058	0.5	0.5	11.1489	1.68435	2	1.3721	0.192891	0.369462	187.881	0.673007
596	female	55.1609	0.206325	64.0659	1.23446	0.748888	16.3508	0.370163	0.831776	0.341625	0.031025	10.0084	1.36955	0.544592	14.7098	0.79	0.8	0.002	0.16	0.18	0.15	0.92	0.853	0.002024	0.0016	0.135	0.009	0.03	0.0265327	0.01453	0.10408	0.307648	0.908991	0.431266	15.5461	43.1647	0.111609	2.83981	0.709127	0.5	0.5	38.9609	1.98707	2	1.10358	0.136558	0.331243	95.703	0.606078
597	female	60.5859	0.235878	78.1321	0.746491	1.24363	16.0266	0.389021	0.734759	0.364363	0.0299692	10.2531	1.45713	0.547952	25.0543	0.79	0.8	0.002	0.16	0.18	0.15	0.92	0.853	0.002024	0.0016	0.135	0.009	0.03	0.0252877	0.0138953	0.0854925	0.334039	0.886126	0.4494	15.2593	44.8646	0.139304	2.61346	0.852128	0.5	0.5	18.2094	1.7119	2	1.22162	0.183847	0.339112	84.4568	0.917494
598	female	71.1788	0.269549	61.9689	1.21111	1.22409	16.2501	0.401213	0.720573	0.325241	0.0333994	9.74996	1.41957	0.466714	30.7955	0.79	0.8	0.002	0.16	0.18	0.15	0.92	0.853	0.002024	0.0016	0.135	0.009	0.03	0.0239767	0.0154059	0.0852306	0.349661	0.862048	0.498925	14.8666	44.9741	0.103856	2.79597	1.35337	0.5	0.5	16.1532	0.919469	2	1.04986	0.189781	0.393186	88.5691	0.799759
599	female	71.6823	0.260377	29.3921	1.13362	0.975141	16.5922	0.376045	0.856266	0.381012	0.0356431	10.4948	1.29182	0.465293	25.1826	0.787199	0.797163	0.00199291	0.162431	0.183404	0.152837	0.916738	0.849975	0.00201682	0.00159433	0.137553	0.0091702	0.0305673	0.0257571	0.0156366	0.0891901	0.516139	0.882498	0.472819	15.2046	44.4235	0.148981	2.62107	0.80403	0.499752	0.499752	7.6474	1.06679	1.99901	0.863941	0.166407	0.37723	97.5409	0.845555
600	female	53.7758	0.198456	35.7502	0.753788	0.895436	16.4612	0.369282	0.828539	0.3671	0.0312674	10.1943	1.25792	0.547164	12.6627	0.79	0.8	0.002	0.16	0.18	0.15	0.92	0.853	0.002024	0.0016	0.135	0.009	0.03	0.0234905	0.0150376	0.0925642	0.370947	0.869477	0.391511	14.9358	44.2436	0.123149	2.71058	2.64224	0.5	0.5	17.8471	1.03051	2	0.980847	0.127909	0.334523	154.684	0.603792
601	female	75.9552	0.277743	33.5547	1.03886	1.12862	16.537	0.350694	0.78255	0.37378	0.0338024	10.3617	1.48106	0.577229	28.0291	0.79	0.8	0.002	0.16	0.18	0.15	0.92	0.853	0.002024	0.0016	0.135	0.009	0.03	0.0252947	0.0162313	0.0897141	0.630106	0.788818	0.358301	14.9092	43.4564	0.145858	3.10593	2.84569	0.5	0.5	8.58115	2.10052	2	1.4198	0.191807	0.330634	236.564	0.758146
602	female	68.9413	0.26912	22.755	0.934571	0.846639	16.0054	0.402151	0.78449	0.320781	0.0342418	9.3426	1.31228	0.508929	24.7819	0.756613	0.76619	0.00191548	0.18898	0.220572	0.18381	0.881119	0.81695	0.00193846	0.00153238	0.165429	0.0110286	0.036762	0.0280153	0.0113986	0.133803	0.435153	0.949517	0.420763	14.6795	43.793	0.0467657	2.55782	1.27203	0.497039	0.497039	6.34625	0.332814	1.98817	0.794101	0.194192	0.401922	154.154	0.698362
603	female	72.2543	0.276125	54.3786	0.983268	0.90355	16.1763	0.359786	0.734615	0.309787	0.0341639	9.74355	1.38811	0.535853	31.3089	0.79	0.8	0.002	0.16	0.18	0.15	0.92	0.853	0.002024	0.0016	0.135	0.009	0.03	0.0256484	0.0142022	0.0880247	0.353565	0.876907	0.35351	14.8715	45.9038	0.0759448	2.77831	0.445393	0.5	0.5	17.3412	1.89311	2	1.1606	0.19988	0.344625	66.9586	0.742985
604	female	75.3854	0.279676	60.6362	0.713577	1.38244	16.4179	0.351124	0.834642	0.369349	0.0344768	9.77412	1.25004	0.507791	30.8905	0.79	0.8	0.002	0.16	0.18	0.15	0.92	0.853	0.002024	0.0016	0.135	0.009	0.03	0.0243783	0.0153723	0.0855445	0.31536	0.867869	0.527022	15.1239	43.4947	0.0925442	2.77138	0.755317	0.5	0.5	31.606	1.1006	2	1.07659	0.195449	0.369584	121.691	0.693186
605	female	65.8281	0.273485	69.5022	0.921099	0.980587	15.5145	0.360754	0.768087	0.29801	0.0334029	9.29614	1.41351	0.478473	32.4299	0.79	0.8	0.002	0.16	0.18	0.15	0.92	0.853	0.002024	0.0016	0.135	0.009	0.03	0.0239051	0.0148358	0.0962602	0.35279	0.835286	0.466474	14.7185	43.058	0.0927065	2.48533	1.41498	0.5	0.5	31.6684	0.468859	2	1.5065	0.178617	0.331939	117.934	0.79043
606	female	65.9292	0.246412	54.4577	1.08041	1.09525	16.3571	0.371138	0.758653	0.353731	0.0363491	10.0395	1.356	0.524346	22.4238	0.79	0.8	0.002	0.16	0.18	0.15	0.92	0.853	0.002024	0.0016	0.135	0.009	0.03	0.026559	0.014335	0.0873988	0.432988	0.901025	0.476426	15.0244	43.2087	0.112044	2.71432	1.18831	0.5	0.5	27.0111	0.79282	2	0.824587	0.154604	0.301892	139.696	0.628101
607	female	69.3154	0.256295	43.9287	0.957244	1.26014	16.4454	0.388797	0.776946	0.392174	0.0316641	10.3429	1.35883	0.524739	16.2921	0.79	0.8	0.002	0.16	0.18	0.15	0.92	0.853	0.002024	0.0016	0.135	0.009	0.03	0.0250838	0.0139945	0.0864019	0.450899	0.930887	0.525658	14.9276	43.4635	0.109296	2.79565	2.55381	0.5	0.5	11.9269	0.234329	2	1.03231	0.175149	0.32976	296.278	0.886343
608	female	73.1102	0.276447	73.3677	0.898911	1.11437	16.2623	0.416938	0.797944	0.370724	0.0328791	10.2026	1.24813	0.539112	36.0268	0.79	0.8	0.002	0.16	0.18	0.15	0.92	0.853	0.002024	0.0016	0.135	0.009	0.03	0.0252533	0.0146616	0.0852613	0.318088	0.883337	0.386702	14.7368	42.2063	0.116466	2.58005	1.41073	0.5	0.5	22.5441	0.818437	2	0.777245	0.17352	0.343893	133.378	0.795662
609	female	65.2462	0.228476	76.7412	0.965364	0.78823	16.8989	0.372403	0.848335	0.382073	0.0332468	11.5343	1.4047	0.526865	25.9796	0.79	0.8	0.002	0.16	0.18	0.15	0.92	0.853	0.002024	0.0016	0.135	0.009	0.03	0.026602	0.0157328	0.083196	0.41151	0.839727	0.497983	14.7874	44.6479	0.113565	3.01896	0.597958	0.5	0.5	19.6705	0.688647	2	1.01008	0.208183	0.354426	71.8805	0.786715
610	female	73.1324	0.269291	33.4407	1.15456	0.951747	16.4795	0.382234	0.777673	0.378438	0.0312194	10.2262	1.26754	0.523353	29.7553	0.79	0.8	0.002	0.16	0.18	0.15	0.92	0.853	0.002024	0.0016	0.135	0.009	0.03	0.0255639	0.0150847	0.0925251	0.381671	0.944168	0.402179	14.8116	43.1773	0.122949	2.79329	1.73659	0.5	0.5	9.45805	1.40484	2	1.07066	0.203032	0.356885	140.773	0.693159
611	female	73.257	0.272608	65.2051	0.901311	0.998172	16.3929	0.452151	0.801641	0.337871	0.031187	10.1527	1.37695	0.543385	28.2284	0.79	0.8	0.002	0.16	0.18	0.15	0.92	0.853	0.002024	0.0016	0.135	0.009	0.03	0.0255337	0.0143086	0.0907354	0.252527	0.834966	0.555908	14.7666	43.7462	0.110124	2.66175	0.440447	0.5	0.5	17.5878	1.27974	2	1.11757	0.136032	0.332996	112.598	0.656913
612	female	68.076	0.253089	20.6151	1.18519	1.01509	16.4006	0.339477	0.696924	0.345574	0.0362788	9.62801	1.336	0.552222	26.0549	0.746751	0.756204	0.00189051	0.19754	0.232556	0.193796	0.869634	0.806302	0.0019132	0.00151241	0.174417	0.0116278	0.0387593	0.0298512	0.0109263	0.133008	0.451619	0.941986	0.291238	14.9647	44.0769	0.104929	2.66188	0.9046	0.496165	0.496165	12.4267	1.02483	1.98467	0.772637	0.169831	0.393978	52.0833	0.652999
613	female	58.7509	0.221151	64.7876	1.16461	0.862064	16.2991	0.348464	0.784115	0.341056	0.0331972	9.98907	1.27029	0.494267	20.1887	0.79	0.8	0.002	0.16	0.18	0.15	0.92	0.853	0.002024	0.0016	0.135	0.009	0.03	0.0257778	0.0140531	0.0912549	0.40103	0.88289	0.523802	15.6508	44.2697	0.0947179	2.84871	0.931889	0.5	0.5	9.6889	1.13123	2	1.34256	0.15467	0.323569	145.12	0.655217
614	female	73.7423	0.277438	68.902	1.09267	0.764086	16.3033	0.380488	0.805754	0.377833	0.0330209	10.3287	1.26118	0.502153	36.9513	0.79	0.8	0.002	0.16	0.18	0.15	0.92	0.853	0.002024	0.0016	0.135	0.009	0.03	0.0255116	0.0143945	0.086157	0.350124	0.887018	0.285156	14.9755	42.6124	0.109649	2.7184	0.585247	0.5	0.5	24.6651	1.62097	2	1.47803	0.229025	0.383737	119.557	0.711293
615	female	67.5764	0.255057	24.6387	0.858422	1.05383	16.2772	0.373761	0.811107	0.344038	0.0358284	9.96308	1.40264	0.538003	24.7468	0.765293	0.774981	0.00193745	0.181445	0.210023	0.175019	0.891228	0.826323	0.0019607	0.00154996	0.157517	0.0105012	0.0350039	0.0259665	0.0125914	0.119538	0.312712	0.938978	0.505009	15.1241	45.8137	0.124681	3.05	0.814657	0.497809	0.497809	11.949	0.570571	1.99124	1.22002	0.19177	0.383107	60.0617	0.627814
616	female	67.7346	0.267252	72.4279	0.93453	0.987352	15.9201	0.407125	0.841471	0.34239	0.0300464	9.79487	1.40109	0.557931	31.3212	0.79	0.8	0.002	0.16	0.18	0.15	0.92	0.853	0.002024	0.0016	0.135	0.009	0.03	0.0247344	0.0141555	0.0881809	0.373171	0.853309	0.563016	15.0492	46.9345	0.126635	2.8083	0.803615	0.5	0.5	9.60765	0.907654	2	0.628255	0.186219	0.349385	107.766	0.681238
617	female	51.412	0.204449	73.2733	0.906359	0.870563	15.8577	0.40371	0.837891	0.340203	0.0297151	9.8661	1.43737	0.56316	14.0626	0.79	0.8	0.002	0.16	0.18	0.15	0.92	0.853	0.002024	0.0016	0.135	0.009	0.03	0.0270667	0.0135181	0.077393	0.263024	0.917925	0.525277	14.8758	44.6514	0.117092	2.72064	0.712227	0.5	0.5	14.3389	0.586544	2	1.47391	0.201128	0.34793	140.762	0.784143
618	female	69.779	0.255442	31.181	0.951981	0.703722	16.5278	0.381672	0.797285	0.321326	0.030306	10.3769	1.47441	0.518063	24.6528	0.79	0.8	0.002	0.16	0.18	0.15	0.92	0.853	0.002024	0.0016	0.135	0.009	0.03	0.0267387	0.0142108	0.0875521	0.376138	0.888069	0.591495	15.189	43.6607	0.119935	2.81923	1.64324	0.5	0.5	9.82587	0.530232	2	0.903534	0.209433	0.361951	254.977	0.821124
619	female	59.2607	0.224193	42.5741	1.07101	0.947699	16.2582	0.409409	0.813685	0.346819	0.030325	10.0803	1.30913	0.498694	16.9152	0.79	0.8	0.002	0.16	0.18	0.15	0.92	0.853	0.002024	0.0016	0.135	0.009	0.03	0.0264336	0.0135679	0.0902756	0.427322	0.952412	0.579795	14.5928	44.7108	0.0777053	3.03441	1.02135	0.5	0.5	12.0984	0.778739	2	1.3974	0.195397	0.345012	130.778	0.617668
620	female	61.5947	0.232177	46.9308	0.884729	1.02034	16.2878	0.420719	0.822877	0.31372	0.0305809	10.3547	1.43457	0.526818	16.9969	0.79	0.8	0.002	0.16	0.18	0.15	0.92	0.853	0.002024	0.0016	0.135	0.009	0.03	0.0245045	0.0155316	0.092775	0.434218	0.919533	0.536164	15.2242	42.6984	0.142297	2.75243	0.912911	0.5	0.5	6.04005	2.46052	2	0.497291	0.181854	0.327164	174.48	0.782794
621	female	68.7837	0.257087	25.4474	1.46262	0.789044	16.357	0.392361	0.741959	0.346591	0.0345277	9.95017	1.29578	0.503394	24.1625	0.76902	0.778755	0.00194689	0.17821	0.205494	0.171245	0.895568	0.830347	0.00197025	0.00155751	0.154121	0.0102747	0.0342491	0.0276792	0.0134181	0.108712	0.236704	0.970931	0.433269	15.1923	44.5466	0.106571	2.49667	0.955264	0.49814	0.49814	7.43983	0.690959	1.99256	0.998119	0.17027	0.390123	106.399	0.8537
622	female	64.3958	0.240258	23.3718	1.00802	1.01765	16.3716	0.410483	0.768081	0.335672	0.0340676	9.94741	1.3618	0.55294	23.3994	0.759455	0.769069	0.00192267	0.186513	0.217118	0.180931	0.884429	0.820019	0.00194574	0.00153814	0.162838	0.0108559	0.0361863	0.0274368	0.0114397	0.123884	0.352217	0.924578	0.578471	14.9323	44.144	0.0968749	2.85698	0.90974	0.497291	0.497291	19.5608	0.937545	1.98917	1.1543	0.148018	0.365442	141.67	0.632331
623	female	68.3507	0.256772	35.2628	0.948801	0.727831	16.3154	0.401548	0.805502	0.3622	0.0313572	10.1814	1.23994	0.523918	18.6965	0.79	0.8	0.002	0.16	0.18	0.15	0.92	0.853	0.002024	0.0016	0.135	0.009	0.03	0.0256657	0.0149574	0.0926471	0.276327	0.844417	0.485565	15.1547	41.6727	0.0587924	2.96854	0.6978	0.5	0.5	10.9366	0.698027	2	1.31335	0.150712	0.347093	159.371	0.942408
624	female	64.3981	0.235854	24.2327	0.797056	0.847917	16.524	0.410802	0.797121	0.326408	0.0354866	10.1733	1.43617	0.54959	22.3116	0.763423	0.773086	0.00193272	0.183069	0.212297	0.176914	0.889049	0.824303	0.00195591	0.00154617	0.159223	0.0106148	0.0353828	0.0263879	0.0111962	0.117013	0.386866	0.937412	0.506864	14.9286	44.1026	0.0839415	3.02335	0.617322	0.497643	0.497643	6.12576	0.641589	1.99058	1.31238	0.18304	0.402196	117.956	0.825859
625	female	68.932	0.253965	25.2718	0.946424	0.72546	16.4749	0.375788	0.788205	0.363751	0.0314226	10.0681	1.34047	0.509078	25.5979	0.768211	0.777935	0.00194484	0.178913	0.206478	0.172065	0.894626	0.829473	0.00196818	0.00155587	0.154858	0.0103239	0.0344129	0.0250441	0.012511	0.111078	0.242985	0.977156	0.422234	14.7617	44.8122	0.154033	2.84373	0.374918	0.498068	0.498068	54.1393	0.755698	1.99228	0.684002	0.1345	0.385705	123.991	0.760194
626	female	57.5593	0.242861	73.8652	1.04802	1.07962	15.395	0.336334	0.725116	0.361103	0.0324341	9.36047	1.39043	0.501005	24.5592	0.79	0.8	0.002	0.16	0.18	0.15	0.92	0.853	0.002024	0.0016	0.135	0.009	0.03	0.0283423	0.0127664	0.0971518	0.35065	0.921438	0.496417	14.8165	43.3614	0.117455	2.94761	0.740599	0.5	0.5	12.7586	0.773582	2	1.17988	0.176116	0.338692	122.157	0.742734
627	female	64.1213	0.250897	70.1398	1.30092	1.12723	15.9865	0.375393	0.784529	0.367934	0.030988	9.89458	1.46564	0.489107	24.1329	0.79	0.8	0.002	0.16	0.18	0.15	0.92	0.853	0.002024	0.0016	0.135	0.009	0.03	0.0264275	0.0147098	0.089363	0.403203	0.823981	0.533054	14.9222	44.4398	0.132252	2.56896	1.07603	0.5	0.5	36.5199	0.400181	2	0.900071	0.18305	0.407385	59.7047	0.871896
628	female	54.4787	0.2256	63.7373	0.751776	1.04029	15.5397	0.414601	0.833621	0.323426	0.0301363	9.04045	1.36119	0.568913	15.3532	0.79	0.8	0.002	0.16	0.18	0.15	0.92	0.853	0.002024	0.0016	0.135	0.009	0.03	0.0266788	0.0139697	0.0868544	0.435425	0.85905	0.334862	14.7957	43.6623	0.0995035	2.82149	1.51206	0.5	0.5	16.0119	1.0829	2	1.26991	0.163904	0.355936	93.0339	0.827125
629	female	59.9576	0.225005	19.3046	0.819337	0.908864	16.324	0.32828	0.722147	0.319153	0.0365029	9.45924	1.31267	0.529389	18.756	0.740712	0.750088	0.00187522	0.202782	0.239894	0.199912	0.862601	0.799781	0.00189772	0.00150018	0.179921	0.0119947	0.0399824	0.0269695	0.00973758	0.141659	0.23905	0.929773	0.425384	14.8676	44.3279	0.112128	2.73242	0.80175	0.495629	0.495629	12.8446	0.353598	1.98253	0.919248	0.164655	0.446089	170.567	0.889117
630	female	57.2794	0.215117	24.1859	0.689062	1.24985	16.3178	0.400517	0.77245	0.370381	0.0334602	9.84763	1.46884	0.525573	14.1659	0.763207	0.772868	0.00193217	0.183256	0.212559	0.177132	0.888798	0.82407	0.00195536	0.00154574	0.159419	0.0106279	0.0354265	0.026177	0.0126555	0.119779	0.330808	0.960384	0.465479	14.8318	43.2022	0.108595	2.90364	0.614122	0.497624	0.497624	11.3099	2.58127	1.9905	1.40059	0.183899	0.397407	122.533	0.813753
631	female	73.5242	0.268272	36.7092	0.996588	0.79648	16.5549	0.371566	0.738217	0.352248	0.0332094	10.363	1.4366	0.523141	25.6146	0.79	0.8	0.002	0.16	0.18	0.15	0.92	0.853	0.002024	0.0016	0.135	0.009	0.03	0.0251878	0.0154942	0.0979235	0.0890413	0.960156	0.533779	15.098	44.2205	0.125453	2.7166	1.14686	0.5	0.5	9.97358	1.00994	2	1.25046	0.201475	0.329104	95.2696	0.780793
632	female	73.3763	0.27068	24.4092	1.36114	0.757914	16.4646	0.400115	0.816129	0.3452	0.0324443	10.155	1.24188	0.560104	28.1621	0.764236	0.77391	0.00193477	0.182363	0.211308	0.17609	0.889996	0.825181	0.00195799	0.00154782	0.158481	0.0105654	0.0352181	0.030031	0.0129404	0.117119	0.286855	0.890231	0.558565	15.7597	44.1039	0.119089	2.64862	3.36682	0.497715	0.497715	9.64377	0.772496	1.99087	1.14911	0.23555	0.361138	114.301	0.67556
633	female	67.4525	0.246408	42.0783	1.22605	1.16189	16.5452	0.37395	0.807737	0.410618	0.0337603	10.4602	1.33265	0.542662	25.1922	0.79	0.8	0.002	0.16	0.18	0.15	0.92	0.853	0.002024	0.0016	0.135	0.009	0.03	0.0251876	0.0152749	0.092014	0.445746	0.936866	0.483101	14.7036	42.9392	0.138207	3.08112	1.96723	0.5	0.5	20.3711	0.955158	2	1.3181	0.175309	0.331478	164.284	0.692503
634	female	60.629	0.231239	45.0281	1.00553	0.91087	16.1924	0.445394	0.807092	0.361783	0.0296659	10.228	1.40758	0.532421	14.0047	0.79	0.8	0.002	0.16	0.18	0.15	0.92	0.853	0.002024	0.0016	0.135	0.009	0.03	0.0253711	0.0153678	0.0979782	0.342532	0.91639	0.482529	15.0036	44.8784	0.143885	2.79929	0.83924	0.5	0.5	5.60277	0.952781	2	1.15002	0.208419	0.362432	94.2658	0.737445
635	female	74.8479	0.273595	79.9263	1.13062	0.968778	16.54	0.355206	0.87306	0.390504	0.0299227	11.2313	1.33354	0.514036	38.9139	0.79	0.8	0.002	0.16	0.18	0.15	0.92	0.853	0.002024	0.0016	0.135	0.009	0.03	0.0252181	0.0149174	0.0879133	0.370404	0.87946	0.488185	14.3798	43.3317	0.12904	2.83549	0.665462	0.5	0.5	8.47418	0.403954	2	0.787652	0.188086	0.376044	93.5446	0.812356
636	female	66.1266	0.249161	44.195	1.42436	1.1025	16.291	0.363437	0.836489	0.365497	0.0304095	10.2229	1.26362	0.525847	20.491	0.79	0.8	0.002	0.16	0.18	0.15	0.92	0.853	0.002024	0.0016	0.135	0.009	0.03	0.0250553	0.0139918	0.0889824	0.305041	0.874719	0.379731	15.0926	44.7135	0.0986548	2.66814	2.29162	0.5	0.5	11.2831	1.14451	2	1.2191	0.199946	0.351015	155.833	0.664162
637	female	50.6523	0.198981	65.6147	1.06486	1.23183	15.9549	0.373343	0.835254	0.361231	0.0310119	9.54263	1.38622	0.496147	10.7281	0.79	0.8	0.002	0.16	0.18	0.15	0.92	0.853	0.002024	0.0016	0.135	0.009	0.03	0.0227912	0.0152583	0.0897248	0.325709	0.901905	0.452986	14.9736	44.2044	0.124181	2.65989	0.813825	0.5	0.5	9.63557	0.641914	2	0.766775	0.182563	0.363289	220.679	0.900361
638	female	60.2734	0.222974	30.3226	1.28276	0.773701	16.4413	0.410311	0.919546	0.33186	0.0326427	10.2291	1.30562	0.541631	15.6021	0.79	0.8	0.002	0.16	0.18	0.15	0.92	0.853	0.002024	0.0016	0.135	0.009	0.03	0.0251812	0.0153485	0.0875962	0.284383	0.937028	0.51316	14.7191	44.9186	0.0848883	2.83535	1.316	0.5	0.5	10.9258	0.991285	2	1.06498	0.183143	0.326684	102.273	0.776885
639	female	72.2299	0.264755	39.4179	1.30317	1.03233	16.5172	0.409054	0.813275	0.356767	0.0318522	10.3171	1.32834	0.491604	26.7178	0.79	0.8	0.002	0.16	0.18	0.15	0.92	0.853	0.002024	0.0016	0.135	0.009	0.03	0.0256291	0.0140802	0.0920754	0.202915	0.892968	0.503833	14.8621	46.2864	0.0805303	2.61624	0.712651	0.5	0.5	20.7549	1.65865	2	0.689476	0.161204	0.362433	164.053	0.859304
640	female	61.2406	0.228963	20.24	1.19032	1.13298	16.3545	0.390434	0.720035	0.334285	0.0340344	9.59362	1.3347	0.520215	19.7104	0.745023	0.754453	0.00188613	0.19904	0.234656	0.195547	0.867621	0.804436	0.00190877	0.00150891	0.175992	0.0117328	0.0391094	0.0266777	0.00950332	0.134532	0.264955	1.06905	0.538824	14.7777	45.2471	0.116374	2.93471	0.579485	0.496011	0.496011	3.57175	2.19796	1.98406	1.07489	0.189939	0.397131	140.158	0.822783
641	female	55.6689	0.211512	54.1427	0.733836	0.776553	16.2233	0.402051	0.681357	0.345218	0.0314337	9.89087	1.33961	0.542798	14.9681	0.79	0.8	0.002	0.16	0.18	0.15	0.92	0.853	0.002024	0.0016	0.135	0.009	0.03	0.0255095	0.0149051	0.0955199	0.480529	0.843279	0.503308	14.7777	46.2802	0.107433	2.67384	1.14375	0.5	0.5	10.3122	0.392431	2	0.929056	0.186343	0.381186	138.207	0.606201
642	female	71.1401	0.259532	72.769	1.35315	1.06559	16.5562	0.325185	0.847373	0.335911	0.0290937	10.8499	1.35143	0.541599	31.0129	0.79	0.8	0.002	0.16	0.18	0.15	0.92	0.853	0.002024	0.0016	0.135	0.009	0.03	0.0262089	0.0146459	0.087859	0.380373	0.89109	0.607292	14.9491	44.4752	0.0849978	2.52083	0.768779	0.5	0.5	26.3012	0.823223	2	1.08036	0.156123	0.334323	102.131	0.681645
643	female	70.6623	0.25704	23.1552	1.05425	1.03631	16.5803	0.301592	0.717266	0.316683	0.0359687	10.1333	1.4115	0.544272	25.8221	0.758457	0.768057	0.00192014	0.187379	0.218331	0.181943	0.883266	0.818941	0.00194319	0.00153611	0.163748	0.0109166	0.0363885	0.0266413	0.0111081	0.121681	0.36407	0.928819	0.410528	14.9276	45.4603	0.118015	2.85245	2.52182	0.497203	0.497203	8.04908	1.29613	1.98882	0.997896	0.19351	0.375207	132.863	0.802556
644	female	64.3984	0.240871	48.9312	1.01311	1.17559	16.351	0.372406	0.848995	0.388401	0.0306243	10.2107	1.36799	0.585239	19.2109	0.79	0.8	0.002	0.16	0.18	0.15	0.92	0.853	0.002024	0.0016	0.135	0.009	0.03	0.0241536	0.0147705	0.0915304	0.352588	0.880732	0.454777	15.5204	45.2953	0.108208	2.44615	1.24804	0.5	0.5	15.6902	1.81	2	1.33938	0.136143	0.363422	137.553	0.758976
645	female	57.51	0.237842	65.3325	1.38911	1.00144	15.5499	0.452695	0.771651	0.338008	0.0329636	9.04174	1.31746	0.534806	19.1995	0.79	0.8	0.002	0.16	0.18	0.15	0.92	0.853	0.002024	0.0016	0.135	0.009	0.03	0.0262579	0.0136694	0.0919853	0.190309	0.850818	0.449553	15.0628	44.2299	0.145594	2.58003	1.37262	0.5	0.5	8.72143	0.570153	2	1.00843	0.229603	0.353854	110.078	0.802338
646	female	72.8192	0.272217	22.4346	0.610936	0.943489	16.3556	0.380571	0.772757	0.330575	0.0315189	9.78399	1.4778	0.509456	25.7159	0.755136	0.764695	0.00191174	0.190261	0.222366	0.185305	0.879399	0.815356	0.00193468	0.00152939	0.166775	0.0111183	0.037061	0.028608	0.0116424	0.119078	0.372725	0.941431	0.359229	14.7012	46.8126	0.122769	2.6482	0.725048	0.496908	0.496908	12.7357	0.820539	1.98764	1.0066	0.144262	0.40576	82.9429	0.748608
647	female	66.2904	0.256283	68.8356	0.967314	0.945423	16.0829	0.37237	0.906383	0.359527	0.0332687	10.0493	1.19373	0.552603	24.6188	0.79	0.8	0.002	0.16	0.18	0.15	0.92	0.853	0.002024	0.0016	0.135	0.009	0.03	0.028114	0.0126309	0.0934282	0.269772	0.865836	0.335711	14.6651	43.138	0.133798	2.70673	0.771551	0.5	0.5	17.8929	0.883021	2	0.833541	0.158762	0.369093	108.441	0.874326
648	female	64.1054	0.244705	68.0631	1.11522	0.901892	16.1855	0.357404	0.873922	0.321837	0.033524	10.2404	1.44929	0.510554	23.6448	0.79	0.8	0.002	0.16	0.18	0.15	0.92	0.853	0.002024	0.0016	0.135	0.009	0.03	0.0239643	0.0146179	0.0871137	0.284816	0.856843	0.26195	15.1018	43.3603	0.129527	3.03016	0.62726	0.5	0.5	15.3339	0.721276	2	1.36182	0.184995	0.367875	174.018	0.673631
649	female	56.475	0.218963	38.4328	0.935811	1.23793	16.0599	0.448625	0.810694	0.343793	0.0323215	9.87038	1.20299	0.523521	13.6899	0.79	0.8	0.002	0.16	0.18	0.15	0.92	0.853	0.002024	0.0016	0.135	0.009	0.03	0.0255129	0.0140045	0.0878262	0.334286	0.973211	0.358723	14.8633	44.997	0.108508	2.84752	0.766224	0.5	0.5	22.3605	0.97727	2	0.671406	0.198234	0.368463	108.91	0.79336
650	female	64.6627	0.252594	52.1989	0.616522	0.984368	15.9998	0.367136	0.763656	0.336583	0.0317011	9.64895	1.4044	0.556426	19.8689	0.79	0.8	0.002	0.16	0.18	0.15	0.92	0.853	0.002024	0.0016	0.135	0.009	0.03	0.0241671	0.0144271	0.0904935	0.492968	0.948332	0.460509	15.0206	46.9752	0.143108	2.96277	1.13636	0.5	0.5	10.6231	0.651901	2	1.23311	0.180967	0.374364	88.2563	0.760496
651	female	71.8774	0.276893	75.6562	0.826187	1.49335	16.1116	0.340431	0.820634	0.368645	0.0345436	10.5987	1.35497	0.524348	35.7617	0.79	0.8	0.002	0.16	0.18	0.15	0.92	0.853	0.002024	0.0016	0.135	0.009	0.03	0.0263604	0.0138181	0.088763	0.469978	0.868828	0.41761	14.9276	43.8703	0.106483	2.67739	1.66601	0.5	0.5	22.1857	1.30705	2	0.501067	0.156163	0.342075	298.951	0.856518
652	female	65.5935	0.235818	38.5003	1.0772	1.10661	16.6779	0.383312	0.810598	0.353957	0.0302677	10.5608	1.38728	0.554011	17.5842	0.79	0.8	0.002	0.16	0.18	0.15	0.92	0.853	0.002024	0.0016	0.135	0.009	0.03	0.0234972	0.0146775	0.089458	0.356633	0.915951	0.487177	14.7006	45.3901	0.137023	2.81146	0.718196	0.5	0.5	8.34663	0.548653	2	1.3142	0.179597	0.365082	162.539	0.773111
653	female	71.6845	0.277696	74.4891	0.999625	1.01477	16.0668	0.38856	0.783341	0.329948	0.0290523	10.2677	1.40748	0.562196	29.8824	0.79	0.8	0.002	0.16	0.18	0.15	0.92	0.853	0.002024	0.0016	0.135	0.009	0.03	0.0271762	0.0140717	0.0857164	0.571334	0.86701	0.504303	15.1802	43.8062	0.133745	2.6211	0.737011	0.5	0.5	8.68595	0.817768	2	1.30141	0.17402	0.357235	87.5932	0.822129
654	female	63.7041	0.259494	60.7588	0.713158	0.786143	15.6682	0.36893	0.799668	0.354078	0.0333619	9.08267	1.40972	0.503022	21.6948	0.79	0.8	0.002	0.16	0.18	0.15	0.92	0.853	0.002024	0.0016	0.135	0.009	0.03	0.0255168	0.0137959	0.0916884	0.361056	0.822796	0.390896	15.2588	45.737	0.0767403	2.55016	0.825949	0.5	0.5	16.2373	3.06659	2	1.75242	0.155208	0.353425	154.828	0.677248
655	female	63.8247	0.237863	78.6185	0.847004	0.748515	16.3806	0.37296	0.823738	0.378828	0.0348325	10.7088	1.23292	0.543997	25.1893	0.79	0.8	0.002	0.16	0.18	0.15	0.92	0.853	0.002024	0.0016	0.135	0.009	0.03	0.0263458	0.0147994	0.0854525	0.440611	0.968132	0.351669	14.8398	44.8608	0.0923892	2.65678	0.363307	0.5	0.5	12.7922	0.995985	2	1.26598	0.180766	0.36383	197.34	0.716357
656	female	70.9161	0.279146	79.2366	0.858379	1.34006	15.9388	0.34718	0.85629	0.369234	0.0314541	10.1695	1.37231	0.528773	34.0079	0.79	0.8	0.002	0.16	0.18	0.15	0.92	0.853	0.002024	0.0016	0.135	0.009	0.03	0.0242073	0.0142499	0.0872989	0.47159	0.861334	0.396743	15.0287	45.6533	0.13582	2.76771	1.17766	0.5	0.5	14.1859	0.698023	2	1.41149	0.207953	0.36484	160.161	0.714232
657	female	68.0942	0.258092	29.8352	0.831158	0.95607	16.243	0.376341	0.768934	0.343582	0.0320777	9.90927	1.21722	0.524971	21.6916	0.789241	0.799231	0.00199808	0.160659	0.180923	0.150769	0.919116	0.85218	0.00202205	0.00159846	0.135692	0.00904614	0.0301538	0.025654	0.0131243	0.0929043	0.408784	0.862884	0.443259	14.8611	43.2712	0.0639089	2.47288	0.653982	0.499933	0.499933	11.383	0.801176	1.99973	0.663893	0.175426	0.382833	146.924	0.783826
658	female	54.1233	0.224483	58.3825	1.09517	1.38447	15.5275	0.368401	0.813513	0.316629	0.0338073	8.95338	1.32091	0.553266	14.7828	0.79	0.8	0.002	0.16	0.18	0.15	0.92	0.853	0.002024	0.0016	0.135	0.009	0.03	0.0269712	0.0138766	0.0890099	0.263833	0.919723	0.319295	14.6847	44.4132	0.109824	2.80379	1.48638	0.5	0.5	30.1028	1.46956	2	0.988086	0.190843	0.354404	131.433	0.689613
659	female	58.6108	0.224458	70.3153	0.907102	0.868494	16.1593	0.391644	0.72689	0.350382	0.030468	10.0949	1.3368	0.508793	21.255	0.79	0.8	0.002	0.16	0.18	0.15	0.92	0.853	0.002024	0.0016	0.135	0.009	0.03	0.0259251	0.0129743	0.0912151	0.360708	0.881073	0.375631	15.1808	44.6331	0.121915	2.89351	1.54833	0.5	0.5	29.6888	0.929667	2	1.07795	0.19916	0.350087	134.49	0.713063
660	female	70.6318	0.265464	45.4177	1.31375	1.24137	16.3116	0.411016	0.838035	0.392949	0.0293388	10.2732	1.37222	0.529561	22.757	0.79	0.8	0.002	0.16	0.18	0.15	0.92	0.853	0.002024	0.0016	0.135	0.009	0.03	0.0254236	0.0145705	0.0887866	0.270754	0.814398	0.332583	15.3989	43.0956	0.113538	2.43669	1.38668	0.5	0.5	13.5274	1.1023	2	1.045	0.193471	0.34493	118.594	0.650568
661	female	64.2674	0.238795	27.2884	0.952546	0.979937	16.4052	0.391262	0.843926	0.334104	0.0348324	10.1757	1.33059	0.529266	20.8924	0.777504	0.787346	0.00196836	0.170847	0.195185	0.162654	0.905448	0.839507	0.00199198	0.00157469	0.146389	0.00975926	0.0325309	0.0254662	0.0124739	0.112221	0.326817	0.88221	0.474629	14.7424	43.6279	0.0868775	2.94291	1.62902	0.498892	0.498892	26.029	0.637728	1.99557	0.921348	0.151821	0.372391	184.042	0.698315
662	female	45.2927	0.190077	79.1673	1.00338	0.888754	15.4365	0.374809	0.784669	0.339495	0.0317632	9.81331	1.47414	0.471484	13.2254	0.79	0.8	0.002	0.16	0.18	0.15	0.92	0.853	0.002024	0.0016	0.135	0.009	0.03	0.026489	0.0146069	0.0901467	0.473752	0.875111	0.321665	14.8354	44.94	0.0966354	2.69486	1.51149	0.5	0.5	15.7054	2.75486	2	0.970622	0.181131	0.38835	85.267	0.681979
663	female	58.7151	0.22001	19.5345	0.861129	0.897918	16.3363	0.380962	0.758244	0.318973	0.0340526	9.46159	1.37596	0.54317	18.0555	0.741772	0.751161	0.0018779	0.201862	0.238607	0.198839	0.863835	0.800926	0.00190044	0.00150232	0.178955	0.0119303	0.0397678	0.0295815	0.00983556	0.144803	0.374958	0.938384	0.561142	15.1166	43.5301	0.108088	2.96168	0.391976	0.495723	0.495723	27.5576	0.953829	1.98291	1.34828	0.179199	0.402267	190.78	0.774776
664	female	66.362	0.23732	34.063	1.2028	1.07791	16.7222	0.351584	0.75874	0.35781	0.0335431	10.4616	1.47958	0.510501	22.976	0.79	0.8	0.002	0.16	0.18	0.15	0.92	0.853	0.002024	0.0016	0.135	0.009	0.03	0.0264201	0.0148151	0.0902504	0.365449	0.824417	0.481311	15.2256	43.2454	0.121693	2.65922	2.44998	0.5	0.5	23.532	0.729564	2	0.969135	0.164383	0.370032	124.705	0.751518
665	female	57.1383	0.219541	36.7791	0.890312	1.0872	16.1327	0.389589	0.793825	0.355143	0.0297945	10.0847	1.39736	0.548129	12.7679	0.79	0.8	0.002	0.16	0.18	0.15	0.92	0.853	0.002024	0.0016	0.135	0.009	0.03	0.0244021	0.0134433	0.0920647	0.282799	0.942373	0.382346	15.139	45.0976	0.0845542	2.69737	0.866566	0.5	0.5	15.7736	1.30888	2	1.36853	0.188852	0.376889	104.42	0.772573
666	female	64.3559	0.234307	32.4654	0.848757	1.00453	16.573	0.395788	0.854456	0.383328	0.0297837	10.4489	1.28949	0.481607	14.475	0.79	0.8	0.002	0.16	0.18	0.15	0.92	0.853	0.002024	0.0016	0.135	0.009	0.03	0.0254962	0.0147252	0.0937885	0.57901	0.981365	0.628172	14.5294	45.2226	0.122731	2.94587	1.89477	0.5	0.5	8.18172	0.931201	2	1.00331	0.168587	0.360394	114.417	0.669209
667	female	69.797	0.253073	68.8146	0.929245	1.13382	16.6072	0.366364	0.760028	0.347281	0.0369088	10.655	1.29596	0.546527	30.2161	0.79	0.8	0.002	0.16	0.18	0.15	0.92	0.853	0.002024	0.0016	0.135	0.009	0.03	0.0262883	0.0154359	0.0884955	0.204984	0.828054	0.519533	15.0099	43.8303	0.161633	2.86532	0.844865	0.5	0.5	22.2921	2.05628	2	1.29581	0.185892	0.346481	73.8885	0.835237
668	female	61.8452	0.236295	62.7554	1.01731	1.4908	16.178	0.330634	0.852668	0.342009	0.0330988	9.8375	1.37367	0.524864	22.3876	0.79	0.8	0.002	0.16	0.18	0.15	0.92	0.853	0.002024	0.0016	0.135	0.009	0.03	0.0265271	0.0139576	0.0925869	0.476579	0.85877	0.429392	14.828	44.6029	0.118736	2.94629	1.47331	0.5	0.5	23.174	0.630094	2	1.6769	0.167998	0.34047	122.111	0.834773
669	female	51.756	0.194835	18.3276	0.834513	1.29692	16.2985	0.442317	0.67425	0.31389	0.0317811	9.52159	1.4099	0.473933	14.9754	0.73621	0.745529	0.00186382	0.20669	0.245365	0.204471	0.857358	0.79492	0.00188619	0.00149106	0.184024	0.0122683	0.0408942	0.0290157	0.00942496	0.140501	0.365506	1.02513	0.333023	15.2344	43.8941	0.134408	2.91194	0.536005	0.49523	0.49523	16.9039	1.21735	1.98094	1.07342	0.151663	0.424231	96.5714	0.670196
670	female	58.0833	0.218571	45.4753	0.951872	0.699941	16.3016	0.368583	0.813952	0.372125	0.0309554	10.2656	1.38605	0.524275	11.3958	0.79	0.8	0.002	0.16	0.18	0.15	0.92	0.853	0.002024	0.0016	0.135	0.009	0.03	0.0253285	0.0136385	0.0942843	0.296626	0.862535	0.433015	14.9962	43.5128	0.0632289	2.67435	1.17859	0.5	0.5	8.32857	1.28311	2	1.40241	0.169146	0.347085	103.7	0.634253
671	female	51.6061	0.193955	24.5115	1.04628	0.838951	16.3117	0.379375	0.834842	0.352325	0.0340586	9.95404	1.4162	0.50901	12.5498	0.764707	0.774387	0.00193597	0.181954	0.210736	0.175613	0.890545	0.82569	0.0019592	0.00154877	0.158052	0.0105368	0.0351226	0.0278858	0.0125101	0.113718	0.332567	0.875132	0.402176	15.0284	42.643	0.112091	2.61909	0.925365	0.497757	0.497757	8.54524	1.07807	1.99104	0.895622	0.229693	0.374642	126.597	0.745284
672	female	58.5317	0.230037	51.5959	0.822989	1.08135	15.9513	0.407242	0.743484	0.350955	0.0330657	9.7338	1.46507	0.538738	15.1867	0.79	0.8	0.002	0.16	0.18	0.15	0.92	0.853	0.002024	0.0016	0.135	0.009	0.03	0.0264858	0.0132792	0.0890248	0.455731	0.804823	0.495359	15.075	43.2989	0.121468	3.07356	1.08012	0.5	0.5	19.2409	0.919923	2	1.56329	0.181309	0.34216	46.739	0.803953
673	female	69.9477	0.261337	25.97	1.09046	0.923311	16.3601	0.404561	0.834563	0.357851	0.035413	10.1443	1.27839	0.497416	24.1361	0.771428	0.781193	0.00195298	0.17612	0.202568	0.168807	0.898372	0.832947	0.00197642	0.00156239	0.151926	0.0101284	0.0337613	0.0242704	0.0128926	0.107639	0.278272	0.903864	0.587814	14.754	46.2604	0.139183	2.66449	2.72816	0.498353	0.498353	23.9669	1.53616	1.99342	0.744999	0.174195	0.372959	214.036	0.692469
674	female	64.9116	0.244933	30.4553	1.21389	1.213	16.2794	0.325912	0.890681	0.339324	0.0294645	9.93287	1.41234	0.517187	16.0952	0.79	0.8	0.002	0.16	0.18	0.15	0.92	0.853	0.002024	0.0016	0.135	0.009	0.03	0.0259328	0.0145862	0.0905836	0.291332	0.850028	0.377145	15.3366	44.3972	0.12662	2.78804	0.878467	0.5	0.5	12.165	2.56468	2	1.04652	0.204053	0.353514	150.573	0.823148
675	female	58.2716	0.219987	37.6601	0.79733	1.28882	16.2753	0.411771	0.755015	0.360914	0.0321286	9.86976	1.44013	0.536644	15.6814	0.79	0.8	0.002	0.16	0.18	0.15	0.92	0.853	0.002024	0.0016	0.135	0.009	0.03	0.0292977	0.0137091	0.0903874	0.323185	0.863009	0.236591	15.3737	45.8872	0.119991	2.81954	1.27781	0.5	0.5	28.7369	1.25944	2	0.833957	0.166279	0.352531	86.4128	0.984386
676	female	62.5328	0.234094	27.8453	0.813378	0.959277	16.344	0.403325	0.844017	0.357784	0.0342317	9.97905	1.23994	0.508484	16.3467	0.780071	0.789945	0.00197486	0.168619	0.192066	0.160055	0.908437	0.842279	0.00199856	0.00157989	0.14405	0.0096033	0.032011	0.0249868	0.012058	0.0991407	0.602385	0.873574	0.113411	14.8818	45.3202	0.131957	2.77121	0.94125	0.499119	0.499119	8.92681	0.355398	1.99648	1.08707	0.172491	0.351797	159.272	0.800965
677	female	57.9341	0.217481	30.7931	1.07447	1.113	16.3214	0.360591	0.752676	0.3433	0.0317378	10.064	1.40482	0.580527	12.265	0.79	0.8	0.002	0.16	0.18	0.15	0.92	0.853	0.002024	0.0016	0.135	0.009	0.03	0.0272039	0.0145168	0.0885732	0.3061	0.913873	0.390903	15.1543	45.1644	0.13741	2.85144	1.29784	0.5	0.5	9.6695	2.14671	2	2.26998	0.166817	0.365368	47.2563	0.668948
678	female	59.6009	0.261076	77.9239	0.930754	0.706505	15.1092	0.356329	0.758007	0.37343	0.0347375	9.18522	1.29417	0.540965	25.1388	0.79	0.8	0.002	0.16	0.18	0.15	0.92	0.853	0.002024	0.0016	0.135	0.009	0.03	0.0243875	0.0133813	0.0879842	0.455952	0.906629	0.488613	14.6592	45.7075	0.082502	2.55359	0.61593	0.5	0.5	14.708	2.85212	2	1.28132	0.146782	0.35654	106.261	0.654053
679	female	71.2847	0.265366	57.4049	1.21732	1.20849	16.3899	0.382539	0.7713	0.334549	0.0342329	10.1144	1.43483	0.472714	26.6177	0.79	0.8	0.002	0.16	0.18	0.15	0.92	0.853	0.002024	0.0016	0.135	0.009	0.03	0.0271522	0.0141312	0.0880917	0.401913	0.864821	0.264577	15.0658	42.6992	0.125076	2.82451	0.754207	0.5	0.5	24.6076	1.31059	2	1.25824	0.198759	0.355885	146.204	0.690695
680	female	64.8672	0.245492	45.7335	1.06295	1.04217	16.2552	0.404372	0.809624	0.352703	0.0332084	9.9956	1.30625	0.541878	22.4861	0.79	0.8	0.002	0.16	0.18	0.15	0.92	0.853	0.002024	0.0016	0.135	0.009	0.03	0.026976	0.0148305	0.0905576	0.419743	0.918811	0.282233	15.1001	45.8881	0.0977597	3.00666	0.650902	0.5	0.5	8.60147	1.45851	2	1.20214	0.192752	0.369924	168.738	0.889382
681	female	69.9706	0.266203	55.058	0.904589	0.825691	16.2126	0.371856	0.809599	0.346185	0.02952	9.69238	1.23468	0.495358	24.699	0.79	0.8	0.002	0.16	0.18	0.15	0.92	0.853	0.002024	0.0016	0.135	0.009	0.03	0.0235467	0.0135937	0.0896182	0.344133	0.929461	0.408695	15.3003	44.227	0.0777178	2.43131	0.747766	0.5	0.5	15.1222	1.44987	2	1.64095	0.217371	0.348569	56.9066	0.795741
682	female	72.6219	0.268994	37.3975	1.02466	0.877314	16.4309	0.399728	0.811334	0.387418	0.0331867	10.2746	1.25506	0.525648	28.3047	0.79	0.8	0.002	0.16	0.18	0.15	0.92	0.853	0.002024	0.0016	0.135	0.009	0.03	0.0262505	0.013398	0.0873321	0.417238	0.874413	0.40802	15.2802	44.7593	0.127449	2.70209	0.884699	0.5	0.5	26.566	1.02547	2	0.799948	0.156354	0.346273	64.6578	0.772609
683	female	72.7068	0.273598	27.0528	1.4757	1.08485	16.3016	0.353755	0.694024	0.330279	0.034535	9.85834	1.37506	0.513464	30.5252	0.776418	0.786247	0.00196562	0.171789	0.196504	0.163753	0.904184	0.838335	0.0019892	0.00157249	0.147378	0.00982521	0.0327507	0.0256494	0.01398	0.100858	0.248233	0.968376	0.327318	14.9985	45.7408	0.102063	2.94251	1.0512	0.498796	0.498796	32.0384	0.739771	1.99519	0.924567	0.204231	0.387074	94.5457	0.672933
684	female	66.9861	0.258815	57.2397	1.11075	1.27976	16.0878	0.382614	0.809323	0.343622	0.0323594	9.69839	1.32764	0.563952	24.3447	0.79	0.8	0.002	0.16	0.18	0.15	0.92	0.853	0.002024	0.0016	0.135	0.009	0.03	0.025813	0.0131339	0.0918588	0.377991	0.963614	0.48327	15.1155	43.4366	0.142704	2.73325	1.42722	0.5	0.5	16.761	3.95803	2	1.09657	0.182293	0.326271	102.552	0.727999
685	female	69.1105	0.268145	48.7854	0.970019	0.800334	16.0541	0.377748	0.775156	0.311725	0.0299781	9.75234	1.39268	0.538879	25.5564	0.79	0.8	0.002	0.16	0.18	0.15	0.92	0.853	0.002024	0.0016	0.135	0.009	0.03	0.025174	0.0138271	0.0918339	0.275996	0.872764	0.2339	15.1342	44.5838	0.130099	2.70444	0.814455	0.5	0.5	9.69462	0.965606	2	0.971797	0.217172	0.355177	107.43	0.791062
686	female	63.8977	0.23983	40.1472	1.13573	1.18405	16.3226	0.392107	0.798889	0.357484	0.0308523	10.0093	1.32982	0.522144	19.5212	0.79	0.8	0.002	0.16	0.18	0.15	0.92	0.853	0.002024	0.0016	0.135	0.009	0.03	0.0265407	0.0159112	0.0835523	0.591101	0.85842	0.347277	15.5495	43.313	0.166114	2.77533	1.23109	0.5	0.5	10.0073	0.742664	2	0.938201	0.214091	0.371746	168.997	0.668662
687	female	74.1762	0.278124	33.0971	1.17613	0.932154	16.331	0.381387	0.779875	0.35287	0.0338901	10.1354	1.38635	0.493005	27.7868	0.79	0.8	0.002	0.16	0.18	0.15	0.92	0.853	0.002024	0.0016	0.135	0.009	0.03	0.0243952	0.0146092	0.0856287	0.441119	0.868849	0.358639	14.895	44.3456	0.149701	2.85261	0.657809	0.5	0.5	21.2578	0.470056	2	1.23991	0.196767	0.379448	102.532	0.825531
688	female	58.8118	0.218065	24.0705	1.23148	1.2827	16.4225	0.337983	0.754579	0.360303	0.0337615	10.0062	1.4144	0.510884	12.1647	0.762675	0.772329	0.00193082	0.183718	0.213205	0.177671	0.888178	0.823496	0.00195399	0.00154466	0.159904	0.0106603	0.0355342	0.0278981	0.0120976	0.111568	0.411179	0.897946	0.404872	15.1216	45.0793	0.150748	2.72604	0.473134	0.497577	0.497577	26.0876	1.2223	1.99032	1.41755	0.184749	0.359949	61.2634	0.920793
689	female	69.8699	0.270672	36.8608	0.81389	1.03487	16.0666	0.420339	0.806074	0.366691	0.027878	9.96931	1.29916	0.537719	26.1384	0.79	0.8	0.002	0.16	0.18	0.15	0.92	0.853	0.002024	0.0016	0.135	0.009	0.03	0.0267619	0.0139097	0.0866347	0.203679	0.869657	0.464038	14.9614	44.8466	0.128299	2.80407	0.677524	0.5	0.5	26.788	0.172993	2	1.21195	0.176635	0.35212	47.6179	0.697947
690	female	49.5844	0.188067	22.0964	1.11526	0.906659	16.2374	0.431965	0.799233	0.332393	0.032918	9.63444	1.45574	0.53061	7.11054	0.753578	0.763117	0.00190779	0.191614	0.22426	0.186883	0.877584	0.813673	0.00193068	0.00152623	0.168195	0.011213	0.0373767	0.0291289	0.011413	0.137814	0.405525	0.983618	0.402538	15.6136	42.5605	0.145818	2.82058	0.819058	0.49677	0.49677	14.3128	0.457045	1.98709	0.906549	0.158831	0.39444	89.1682	0.836696
691	female	65.7111	0.247046	33.6004	1.11321	1.33448	16.3091	0.406804	0.864123	0.337498	0.0359141	9.782	1.34255	0.520718	20.0527	0.79	0.8	0.002	0.16	0.18	0.15	0.92	0.853	0.002024	0.0016	0.135	0.009	0.03	0.0260907	0.0148185	0.0988625	0.329609	0.867478	0.402105	15.0755	43.948	0.116291	2.85819	1.85449	0.5	0.5	23.3116	1.89354	2	1.28358	0.184009	0.379733	72.0732	0.783336
692	female	66.6065	0.245026	26.256	1.13793	1.07435	16.4874	0.380523	0.80145	0.341789	0.0322888	10.111	1.28374	0.5054	18.716	0.772746	0.782528	0.00195632	0.174976	0.200966	0.167472	0.899907	0.83437	0.0019798	0.00156506	0.150725	0.0100483	0.0334944	0.0297903	0.0130833	0.103518	0.412132	0.905796	0.43123	14.8426	45.4295	0.137291	2.94265	0.759709	0.49847	0.49847	12.4343	0.864763	1.99388	1.39543	0.160278	0.419267	178.845	0.71828
693	female	63.8912	0.274116	76.781	1.50371	1.19497	15.267	0.398704	0.797713	0.344728	0.0342987	9.27378	1.45922	0.462702	28.7187	0.79	0.8	0.002	0.16	0.18	0.15	0.92	0.853	0.002024	0.0016	0.135	0.009	0.03	0.0259366	0.0136383	0.0909659	0.488789	0.903695	0.531309	15.2939	44.7051	0.122018	2.71783	0.818813	0.5	0.5	7.43591	0.929222	2	1.49875	0.161282	0.331435	89.9401	0.779623
694	female	73.2093	0.269333	43.7121	1.08152	0.737911	16.4869	0.338722	0.758401	0.322638	0.0291287	10.4429	1.32429	0.475332	26.5331	0.79	0.8	0.002	0.16	0.18	0.15	0.92	0.853	0.002024	0.0016	0.135	0.009	0.03	0.0251973	0.0151344	0.0847581	0.478906	0.931487	0.422859	14.9878	41.739	0.103248	2.83776	1.69376	0.5	0.5	13.0236	0.878075	2	1.59165	0.201275	0.338134	51.2922	0.788307
695	female	50.1973	0.18761	51.4749	1.16064	0.832484	16.3573	0.395311	0.787055	0.353014	0.0314763	10.054	1.40554	0.474363	5.42624	0.79	0.8	0.002	0.16	0.18	0.15	0.92	0.853	0.002024	0.0016	0.135	0.009	0.03	0.0269112	0.0142071	0.0904643	0.308045	0.871195	0.531827	15.1047	45.9197	0.102107	2.7069	1.7423	0.5	0.5	12.4702	0.308412	2	0.698569	0.179465	0.347173	96.2484	0.708138
696	female	66.0672	0.244645	35.5546	1.0144	0.939674	16.4333	0.383508	0.836406	0.353479	0.0331506	10.1066	1.36276	0.552025	22.457	0.79	0.8	0.002	0.16	0.18	0.15	0.92	0.853	0.002024	0.0016	0.135	0.009	0.03	0.0256055	0.0148046	0.0894116	0.351019	0.858324	0.303644	15.0523	44.7318	0.111831	2.74232	0.554668	0.5	0.5	20.509	0.58613	2	0.793905	0.135131	0.350534	117.458	0.813822
697	female	68.3269	0.275736	64.8709	0.893152	1.06848	15.7416	0.398059	0.766635	0.298098	0.0328735	9.25601	1.30942	0.554988	27.2029	0.79	0.8	0.002	0.16	0.18	0.15	0.92	0.853	0.002024	0.0016	0.135	0.009	0.03	0.0265206	0.0136771	0.0835858	0.262502	0.825452	0.508989	14.8195	43.657	0.148998	2.80543	0.781335	0.5	0.5	13.3113	2.0425	2	0.712769	0.165672	0.351958	130.004	0.745542
698	female	68.594	0.265237	66.1083	0.852704	1.03545	16.0815	0.372538	0.757818	0.341828	0.0312183	9.77541	1.37927	0.573352	27.8168	0.79	0.8	0.002	0.16	0.18	0.15	0.92	0.853	0.002024	0.0016	0.135	0.009	0.03	0.0248889	0.0144642	0.0879413	0.322264	0.890562	0.554679	14.6298	44.5122	0.149306	2.92225	1.26747	0.5	0.5	10.3407	0.637151	2	0.870159	0.207447	0.329881	192.569	0.714302
699	female	64.906	0.24548	23.1117	1.16149	0.991839	16.2605	0.369707	0.762057	0.325747	0.0350114	9.75399	1.45493	0.522583	19.3685	0.758257	0.767855	0.00191964	0.187553	0.218574	0.182145	0.883033	0.818725	0.00194267	0.00153571	0.163931	0.0109287	0.0364291	0.0285305	0.0117479	0.122635	0.501539	0.902472	0.478949	15.2478	44.3578	0.110984	2.59506	1.44424	0.497185	0.497185	9.22687	0.791051	1.98875	0.711716	0.186034	0.397867	83.2471	0.595733
700	female	60.2611	0.232348	60.4811	1.15234	0.852158	16.1046	0.418542	0.715689	0.334977	0.0319572	9.56059	1.42422	0.569724	18.91	0.79	0.8	0.002	0.16	0.18	0.15	0.92	0.853	0.002024	0.0016	0.135	0.009	0.03	0.0268093	0.0131583	0.0869994	0.430248	0.911149	0.439897	15.2182	44.256	0.100806	3.03253	1.59852	0.5	0.5	11.3269	1.01055	2	1.36309	0.20274	0.352099	123.801	0.771313
701	female	53.1266	0.201119	32.4447	0.923907	1.24019	16.2529	0.408742	0.801799	0.350579	0.0304635	10.0773	1.34292	0.609552	9.36159	0.79	0.8	0.002	0.16	0.18	0.15	0.92	0.853	0.002024	0.0016	0.135	0.009	0.03	0.0288903	0.0153007	0.0914908	0.445761	0.932332	0.453481	15.2292	44.6355	0.101153	2.81569	0.943314	0.5	0.5	12.253	0.802761	2	1.35721	0.174895	0.385188	68.9118	0.893084
702	female	66.8409	0.258717	70.7082	0.84465	1.05903	16.0734	0.423569	0.861531	0.327121	0.0315979	10.0175	1.38301	0.56082	28.5801	0.79	0.8	0.002	0.16	0.18	0.15	0.92	0.853	0.002024	0.0016	0.135	0.009	0.03	0.0255924	0.014437	0.0898215	0.270009	0.796644	0.419415	14.9586	43.4376	0.0316637	2.57216	1.55488	0.5	0.5	13.7028	2.17129	2	0.626973	0.173351	0.361837	134.749	0.639272
703	female	59.9882	0.245886	65.8384	0.919463	1.36911	15.6195	0.437131	0.710094	0.333268	0.0312193	9.37573	1.31347	0.520213	24.1066	0.79	0.8	0.002	0.16	0.18	0.15	0.92	0.853	0.002024	0.0016	0.135	0.009	0.03	0.0252079	0.0142235	0.0856352	0.445568	0.842156	0.395563	15.3823	44.1668	0.128661	2.71352	1.56563	0.5	0.5	12.605	1.93711	2	0.787439	0.175517	0.360511	85.0422	0.587613
704	female	72.5932	0.266985	31.4796	1.10021	0.998697	16.4894	0.427224	0.871592	0.338076	0.0325927	10.2651	1.32837	0.522085	31.9092	0.79	0.8	0.002	0.16	0.18	0.15	0.92	0.853	0.002024	0.0016	0.135	0.009	0.03	0.0259853	0.0155464	0.0921341	0.264807	0.926817	0.381225	15.4918	44.8961	0.140469	2.78008	0.909522	0.5	0.5	15.3527	0.251003	2	0.88619	0.172728	0.357953	112.539	0.770938
705	female	59.4013	0.242602	66.1821	1.06938	0.749645	15.6477	0.366526	0.779349	0.322366	0.032362	9.1112	1.42612	0.539957	22.3239	0.79	0.8	0.002	0.16	0.18	0.15	0.92	0.853	0.002024	0.0016	0.135	0.009	0.03	0.024065	0.0133766	0.0876023	0.395412	0.82138	0.551832	15.2649	41.9748	0.118889	2.61902	0.963508	0.5	0.5	19.6447	0.519331	2	1.00978	0.167436	0.35696	76.3393	0.731787
706	female	63.6319	0.236221	52.4966	0.754813	0.843064	16.4126	0.427135	0.825517	0.354252	0.0326878	10.1668	1.34328	0.545518	20.7406	0.79	0.8	0.002	0.16	0.18	0.15	0.92	0.853	0.002024	0.0016	0.135	0.009	0.03	0.0273069	0.0146108	0.0952274	0.336295	0.833841	0.447454	15.2381	43.9561	0.170646	2.73143	0.534049	0.5	0.5	6.52448	0.79804	2	1.00019	0.235244	0.339912	143.241	0.698233
707	female	67.3404	0.255333	54.3122	0.900196	1.20023	16.2399	0.344934	0.81961	0.330532	0.0332707	9.88036	1.35797	0.530667	21.5278	0.79	0.8	0.002	0.16	0.18	0.15	0.92	0.853	0.002024	0.0016	0.135	0.009	0.03	0.024167	0.0150279	0.0947901	0.414331	0.873647	0.319006	14.9655	45.7753	0.11377	2.76109	0.878927	0.5	0.5	8.96498	0.480528	2	1.12061	0.188985	0.353018	309.459	0.704109
708	female	63.85	0.232211	22.4755	0.823632	0.926915	16.5821	0.361726	0.74046	0.323768	0.0327846	10.2113	1.43694	0.494233	20.3741	0.755325	0.764886	0.00191221	0.190098	0.222137	0.185114	0.879619	0.81556	0.00193516	0.00152977	0.166603	0.0111068	0.0370228	0.0287938	0.0116767	0.118191	0.328999	0.947466	0.399593	14.7493	45.0129	0.112133	2.90554	1.2788	0.496925	0.496925	6.90917	1.43202	1.98771	1.16757	0.181468	0.384153	121.709	0.684385
709	female	70.4001	0.264713	43.8073	1.32108	1.27879	16.3079	0.35534	0.858753	0.359844	0.0326422	10.2012	1.30972	0.551489	21.8701	0.79	0.8	0.002	0.16	0.18	0.15	0.92	0.853	0.002024	0.0016	0.135	0.009	0.03	0.0250378	0.0154278	0.097044	0.503671	0.956525	0.330926	14.7682	45.9105	0.119402	2.72178	1.51198	0.5	0.5	19.0868	0.90223	2	0.98039	0.208435	0.365844	93.4226	0.692001
710	female	69.2645	0.26357	54.7377	1.0086	0.69888	16.2109	0.348359	0.769855	0.349836	0.0325276	9.7691	1.25747	0.505464	26.7449	0.79	0.8	0.002	0.16	0.18	0.15	0.92	0.853	0.002024	0.0016	0.135	0.009	0.03	0.0258352	0.0145209	0.0954503	0.406902	0.91948	0.474484	14.6372	45.268	0.0948635	2.64803	0.625393	0.5	0.5	10.7457	1.00216	2	0.726405	0.149012	0.357886	90.7248	0.758897
711	female	61.5107	0.252691	75.6837	1.15712	0.780595	15.602	0.434753	0.874111	0.378266	0.032748	9.57336	1.35201	0.51321	27.5337	0.79	0.8	0.002	0.16	0.18	0.15	0.92	0.853	0.002024	0.0016	0.135	0.009	0.03	0.02632	0.0123309	0.0875315	0.311622	0.903061	0.485919	14.9683	44.6428	0.12939	2.65297	1.36926	0.5	0.5	17.155	1.02927	2	0.895819	0.18399	0.353194	182.334	0.867897
712	female	59.5338	0.219481	67.203	0.738481	0.94558	16.4696	0.437449	0.784725	0.369807	0.0339063	10.5104	1.29812	0.514405	17.1179	0.79	0.8	0.002	0.16	0.18	0.15	0.92	0.853	0.002024	0.0016	0.135	0.009	0.03	0.0253423	0.0147662	0.0873101	0.105447	0.80177	0.390074	14.9377	44.103	0.137956	2.80113	1.2932	0.5	0.5	24.2592	0.424278	2	0.90618	0.222837	0.369531	181.035	0.868487
713	female	65.6813	0.234686	78.6593	1.16761	1.29388	16.7293	0.392113	0.862073	0.361229	0.0298948	11.3398	1.24724	0.553931	27.7471	0.79	0.8	0.002	0.16	0.18	0.15	0.92	0.853	0.002024	0.0016	0.135	0.009	0.03	0.0242266	0.0159475	0.089133	0.380365	0.921584	0.411666	14.574	44.3065	0.1484	2.51407	1.09962	0.5	0.5	11.18	4.15531	2	1.52158	0.183967	0.357368	162.275	0.785826
714	female	64.7048	0.242006	22.8053	1.06085	1.01971	16.3514	0.426473	0.729146	0.336174	0.0338373	10.015	1.38903	0.538691	19.1161	0.756844	0.766425	0.00191606	0.188779	0.22029	0.183575	0.881388	0.8172	0.00193905	0.00153285	0.165218	0.0110145	0.0367151	0.0277359	0.0113761	0.128141	0.493712	0.923908	0.51008	15.1242	46.3889	0.0864014	2.84394	0.492657	0.49706	0.49706	16.4807	0.549539	1.98825	1.18304	0.211995	0.401925	222.463	0.624563
715	female	70.9889	0.277846	76.6378	1.3059	1.06844	15.9843	0.407662	0.887978	0.325445	0.0320808	10.162	1.45278	0.508335	35.1085	0.79	0.8	0.002	0.16	0.18	0.15	0.92	0.853	0.002024	0.0016	0.135	0.009	0.03	0.0254843	0.0150626	0.0884165	0.342945	0.876619	0.458536	14.5533	45.0934	0.120764	2.72728	0.979792	0.5	0.5	6.11906	0.620952	2	0.674807	0.161314	0.364823	135.137	0.765447
716	female	70.3244	0.274099	63.1208	1.11338	0.813302	16.0177	0.399763	0.762284	0.338904	0.0350708	9.57289	1.47357	0.524415	28.5062	0.79	0.8	0.002	0.16	0.18	0.15	0.92	0.853	0.002024	0.0016	0.135	0.009	0.03	0.0261919	0.0128007	0.0903641	0.276175	0.905148	0.347285	15.2073	43.1707	0.172794	2.73949	1.11734	0.5	0.5	15.9556	1.60857	2	1.53887	0.135653	0.357385	282.226	0.809378
717	female	68.1369	0.247438	21.2019	1.02154	1.15239	16.5942	0.345043	0.745046	0.354092	0.0341561	9.91888	1.43091	0.480275	26.1751	0.749455	0.758942	0.00189736	0.195193	0.22927	0.191058	0.872783	0.809222	0.00192012	0.00151788	0.171952	0.0114635	0.0382116	0.0279066	0.0111153	0.139183	0.36186	1.05161	0.404918	15.0461	45.0523	0.109364	2.79778	0.866176	0.496404	0.496404	31.8517	1.32907	1.98563	0.993222	0.180925	0.376858	214.218	0.725401
718	female	68.0194	0.251822	66.7028	1.2375	1.2162	16.435	0.471457	0.814815	0.338535	0.0322966	10.2147	1.47824	0.519088	26.0755	0.79	0.8	0.002	0.16	0.18	0.15	0.92	0.853	0.002024	0.0016	0.135	0.009	0.03	0.0258054	0.0155436	0.0954034	0.406109	0.938886	0.32966	14.8765	43.7669	0.0922694	2.6302	2.15619	0.5	0.5	25.9777	0.755408	2	2.10055	0.150414	0.326423	191.38	0.839517
719	female	67.5727	0.262091	52.8899	1.02193	0.979418	16.0568	0.347203	0.783562	0.359311	0.0301463	9.92269	1.38691	0.508265	27.0973	0.79	0.8	0.002	0.16	0.18	0.15	0.92	0.853	0.002024	0.0016	0.135	0.009	0.03	0.0274958	0.0129916	0.0882867	0.369477	0.887203	0.40616	14.6891	44.3231	0.0857346	2.5262	1.25818	0.5	0.5	13.5062	1.8845	2	1.15075	0.189021	0.342844	122.152	0.765752
720	female	69.113	0.269199	65.1404	0.951389	0.881154	16.023	0.320156	0.716995	0.358479	0.0362462	9.7179	1.38204	0.507699	29.7069	0.79	0.8	0.002	0.16	0.18	0.15	0.92	0.853	0.002024	0.0016	0.135	0.009	0.03	0.0242383	0.0144294	0.0913045	0.445708	0.844913	0.104368	15.0843	43.6632	0.137089	2.73041	1.28181	0.5	0.5	11.2872	1.31296	2	0.930823	0.17295	0.37058	102.628	0.740726
721	female	66.2712	0.253455	47.3832	0.849183	0.874474	16.1701	0.387993	0.804772	0.388	0.0338416	10.0433	1.31383	0.539658	21.615	0.79	0.8	0.002	0.16	0.18	0.15	0.92	0.853	0.002024	0.0016	0.135	0.009	0.03	0.0260349	0.0150896	0.0888819	0.341742	0.878013	0.448057	15.1918	45.7026	0.121582	2.75524	0.982179	0.5	0.5	24.6947	0.545417	2	0.732398	0.230848	0.364516	175.376	0.749442
722	female	73.7916	0.271423	72.7572	0.715496	0.900303	16.4885	0.402675	0.834199	0.395419	0.0303329	10.6233	1.398	0.570885	36.3727	0.79	0.8	0.002	0.16	0.18	0.15	0.92	0.853	0.002024	0.0016	0.135	0.009	0.03	0.0256922	0.0146305	0.0866096	0.357915	0.853175	0.504553	15.1231	45.8779	0.072392	2.63682	1.17917	0.5	0.5	12.1905	0.708907	2	0.589849	0.144243	0.338857	56.816	0.859674
723	female	55.1489	0.211102	70.9033	0.852214	1.03722	16.163	0.386921	0.808348	0.393441	0.0326674	10.1624	1.2962	0.518729	16.6125	0.79	0.8	0.002	0.16	0.18	0.15	0.92	0.853	0.002024	0.0016	0.135	0.009	0.03	0.0274269	0.0134053	0.0928337	0.360584	0.849915	0.344448	14.9932	44.691	0.139996	3.06818	1.18482	0.5	0.5	5.61666	0.841482	2	0.954645	0.188847	0.366218	130.637	0.725245
724	female	59.6984	0.248775	76.882	1.26004	0.959698	15.491	0.362382	0.742942	0.314302	0.0336705	9.44862	1.3867	0.54216	24.7583	0.79	0.8	0.002	0.16	0.18	0.15	0.92	0.853	0.002024	0.0016	0.135	0.009	0.03	0.0279068	0.0136112	0.0895504	0.400166	0.943501	0.481006	15.1605	43.9774	0.0995865	2.70926	0.445706	0.5	0.5	25.0659	0.986045	2	0.898597	0.150317	0.348789	93.9712	0.598794
725	female	65.9343	0.24572	51.7548	1.27312	0.896758	16.3808	0.400935	0.843667	0.376672	0.0317628	10.1057	1.3899	0.511717	23.7955	0.79	0.8	0.002	0.16	0.18	0.15	0.92	0.853	0.002024	0.0016	0.135	0.009	0.03	0.0253643	0.0148316	0.0836946	0.448084	0.915419	0.526864	14.7764	44.9035	0.109807	2.87558	0.585736	0.5	0.5	11.2516	0.575059	2	0.981034	0.154633	0.357678	88.1489	0.698807
726	female	53.1009	0.202567	25.5178	0.914925	0.998114	16.1907	0.411657	0.819576	0.359386	0.0314549	9.91634	1.39778	0.490867	11.081	0.769345	0.779083	0.00194771	0.177929	0.2051	0.170917	0.895946	0.830697	0.00197108	0.00155817	0.153825	0.010255	0.0341834	0.0260018	0.0134957	0.106829	0.357816	0.930524	0.35999	14.7939	43.5494	0.0880976	2.75054	1.18771	0.498168	0.498168	25.0103	1.56757	1.99268	0.601897	0.16263	0.403567	86.1379	0.7732
727	female	66.1149	0.253676	32.9815	1.13867	1.07716	16.1439	0.349379	0.837067	0.370544	0.0333454	9.80842	1.41749	0.522221	20.3463	0.79	0.8	0.002	0.16	0.18	0.15	0.92	0.853	0.002024	0.0016	0.135	0.009	0.03	0.0239322	0.0152485	0.0909238	0.485972	0.898395	0.556206	14.9311	44.8937	0.0734668	2.9967	0.972982	0.5	0.5	13.7646	1.18463	2	0.747076	0.196696	0.364372	168.992	0.831232
728	female	47.3192	0.180384	77.6389	1.22129	1.0299	16.1965	0.365957	0.769466	0.360327	0.0333492	10.5278	1.3698	0.51793	11.9153	0.79	0.8	0.002	0.16	0.18	0.15	0.92	0.853	0.002024	0.0016	0.135	0.009	0.03	0.0272029	0.015487	0.0868687	0.482601	0.864167	0.415616	14.7361	44.4554	0.103375	2.6442	0.889786	0.5	0.5	23.1453	1.15568	2	1.50044	0.182182	0.369992	176.636	0.824408
729	female	66.2124	0.244933	29.4163	0.92258	1.07149	16.4417	0.386336	0.837789	0.361084	0.0329977	10.0917	1.55078	0.50389	20.2261	0.78731	0.797276	0.00199319	0.162335	0.183269	0.152724	0.916867	0.850096	0.00201711	0.00159455	0.137452	0.00916344	0.0305448	0.0271766	0.0141377	0.0938148	0.280839	0.918993	0.408889	15.0121	44.1529	0.0895322	2.686	1.68135	0.499761	0.499761	16.9371	0.479704	1.99905	1.36746	0.161197	0.37821	190.526	0.659866
730	female	60.0725	0.228778	52.2227	1.08005	0.886877	16.2043	0.373631	0.828864	0.324903	0.0320643	10.033	1.38887	0.529408	19.1887	0.79	0.8	0.002	0.16	0.18	0.15	0.92	0.853	0.002024	0.0016	0.135	0.009	0.03	0.0253114	0.0146927	0.0886992	0.380499	0.906313	0.537546	15.4184	43.981	0.139481	2.70911	0.899805	0.5	0.5	23.9614	0.877761	2	0.635427	0.204844	0.341397	114.513	0.884706
731	female	63.8966	0.251854	54.7142	0.849834	1.35215	15.9281	0.382134	0.695733	0.344794	0.0304986	9.4634	1.38015	0.488238	20.7054	0.79	0.8	0.002	0.16	0.18	0.15	0.92	0.853	0.002024	0.0016	0.135	0.009	0.03	0.0241299	0.0136226	0.0836852	0.394613	0.918623	0.398998	14.7653	44.0356	0.140592	2.75769	1.1139	0.5	0.5	8.32627	0.788343	2	1.0436	0.199172	0.350729	164.63	0.774814
732	female	65.0161	0.243601	32.134	1.01488	0.776048	16.3369	0.366619	0.838311	0.357114	0.0322529	9.90784	1.41578	0.547099	22.5741	0.79	0.8	0.002	0.16	0.18	0.15	0.92	0.853	0.002024	0.0016	0.135	0.009	0.03	0.0247495	0.014633	0.0907154	0.338288	0.882993	0.677572	14.7089	46.2658	0.106456	2.92666	0.790295	0.5	0.5	6.90394	1.22649	2	1.51868	0.209069	0.340779	115.705	0.952456
733	female	56.8437	0.219652	68.6262	1.2569	0.946855	16.087	0.339904	0.798596	0.357784	0.0332413	9.77619	1.39003	0.504582	19.7996	0.79	0.8	0.002	0.16	0.18	0.15	0.92	0.853	0.002024	0.0016	0.135	0.009	0.03	0.0286809	0.0133074	0.089844	0.288821	0.913477	0.441858	14.8968	46.681	0.104334	2.60582	0.637909	0.5	0.5	29.6356	1.33614	2	1.47477	0.163353	0.380612	90.4515	0.815782
734	female	59.9717	0.219111	62.9265	1.2484	0.915905	16.544	0.391595	0.751124	0.334224	0.028953	10.3426	1.35026	0.529791	16.6274	0.79	0.8	0.002	0.16	0.18	0.15	0.92	0.853	0.002024	0.0016	0.135	0.009	0.03	0.026252	0.0142619	0.0814752	0.37634	0.871253	0.359611	14.6723	45.2341	0.131898	2.83275	1.66889	0.5	0.5	5.32168	0.822779	2	1.41821	0.177811	0.364147	92.2986	0.757687
735	female	73.6449	0.272536	31.9699	0.975384	0.876014	16.4384	0.342214	0.847968	0.347902	0.0333938	10.1479	1.32698	0.500163	34.8166	0.79	0.8	0.002	0.16	0.18	0.15	0.92	0.853	0.002024	0.0016	0.135	0.009	0.03	0.0252977	0.0159501	0.0844982	0.25521	0.846561	0.372113	14.9528	45.1274	0.138996	2.64408	0.891703	0.5	0.5	17.6604	0.653567	2	0.868558	0.177527	0.373321	70.7609	0.58241
736	female	63.3277	0.256313	64.6405	1.04928	1.13379	15.7185	0.393889	0.754764	0.320829	0.0316016	9.45786	1.34212	0.506898	24.0348	0.79	0.8	0.002	0.16	0.18	0.15	0.92	0.853	0.002024	0.0016	0.135	0.009	0.03	0.0267483	0.0143046	0.0902179	0.334726	0.886276	0.258277	15.1757	43.8453	0.105518	2.69729	1.23068	0.5	0.5	12.7571	1.56379	2	2.05992	0.171352	0.350033	117.304	0.661557
737	female	65.4365	0.269814	72.5064	0.598377	0.931306	15.5732	0.354715	0.751574	0.331063	0.029695	9.46015	1.32188	0.54168	30.8564	0.79	0.8	0.002	0.16	0.18	0.15	0.92	0.853	0.002024	0.0016	0.135	0.009	0.03	0.0250912	0.0148124	0.0859299	0.238112	0.954696	0.593949	14.7501	44.9888	0.121277	2.68044	1.43804	0.5	0.5	13.0215	1.19202	2	0.861871	0.197114	0.365742	68.9215	0.677193
738	female	54.8188	0.200857	26.5815	0.793904	0.860944	16.5204	0.384382	0.768656	0.361587	0.029968	10.3269	1.27044	0.554383	9.06947	0.774246	0.784047	0.00196012	0.173674	0.199143	0.165953	0.901654	0.83599	0.00198364	0.00156809	0.149358	0.00995717	0.0331906	0.0289198	0.0133926	0.118341	0.353365	0.9031	0.387522	14.5718	44.6506	0.0700922	2.777	1.46354	0.498603	0.498603	12.3144	0.228908	1.99442	0.826474	0.146743	0.359544	132.212	0.766025
739	female	71.2266	0.275629	69.7153	0.912436	1.23289	16.0753	0.390799	0.796224	0.331265	0.0336003	10.1457	1.41159	0.522248	32.5182	0.79	0.8	0.002	0.16	0.18	0.15	0.92	0.853	0.002024	0.0016	0.135	0.009	0.03	0.0257931	0.0142941	0.084275	0.290236	0.948725	0.573147	15.1471	46.0625	0.100012	2.4392	0.490835	0.5	0.5	10.9041	0.367289	2	0.896363	0.185713	0.379161	87.2603	0.823685
740	female	72.8638	0.266917	42.804	0.907181	0.91391	16.5222	0.382792	0.817136	0.380334	0.0315207	10.4512	1.31384	0.491888	28.5939	0.79	0.8	0.002	0.16	0.18	0.15	0.92	0.853	0.002024	0.0016	0.135	0.009	0.03	0.0260414	0.0152379	0.0863209	0.411943	0.864998	0.487145	14.9319	44.3662	0.0969064	2.68057	0.434839	0.5	0.5	4.4542	0.646702	2	0.963154	0.167892	0.362157	85.2978	0.71305
741	female	70.7764	0.275639	74.3727	0.5271	1.0846	16.0241	0.406943	0.846844	0.362657	0.0322469	10.0528	1.14508	0.542771	35.996	0.79	0.8	0.002	0.16	0.18	0.15	0.92	0.853	0.002024	0.0016	0.135	0.009	0.03	0.0250916	0.0143815	0.0852423	0.365481	0.915291	0.524632	15.0912	43.3469	0.10326	2.98856	0.969459	0.5	0.5	16.786	0.578394	2	0.895552	0.185991	0.370742	72.4476	0.793264
742	female	70.7757	0.26855	63.8249	0.819444	0.922876	16.2342	0.411878	0.759162	0.328382	0.0283101	9.97228	1.47167	0.546742	28.071	0.79	0.8	0.002	0.16	0.18	0.15	0.92	0.853	0.002024	0.0016	0.135	0.009	0.03	0.024326	0.0126431	0.0920177	0.432702	0.845787	0.440616	15.0317	44.991	0.10167	2.69573	0.732127	0.5	0.5	12.4763	0.824423	2	0.818773	0.172134	0.363926	120.465	0.603204
743	female	69.8629	0.267158	45.5423	1.16277	0.953189	16.1711	0.387962	0.800057	0.39697	0.0316395	10.0018	1.31925	0.539952	25.2446	0.79	0.8	0.002	0.16	0.18	0.15	0.92	0.853	0.002024	0.0016	0.135	0.009	0.03	0.0253448	0.014692	0.0898511	0.403009	0.908609	0.404508	15.2596	45.5105	0.142094	2.68999	0.938642	0.5	0.5	8.66327	1.25743	2	0.819851	0.224784	0.326375	101.737	0.581981
744	female	65.2545	0.249017	39.3973	0.959136	1.06911	16.1879	0.339013	0.901878	0.335226	0.0318272	9.96873	1.22868	0.465297	16.6412	0.79	0.8	0.002	0.16	0.18	0.15	0.92	0.853	0.002024	0.0016	0.135	0.009	0.03	0.0277971	0.014856	0.0878861	0.313726	0.945635	0.49539	15.3742	43.3158	0.0835175	2.71366	0.695387	0.5	0.5	5.9136	0.376755	2	1.25315	0.181336	0.349919	81.1361	0.880995
745	female	64.0161	0.248723	69.3025	0.913463	1.0262	16.043	0.39884	0.770992	0.323865	0.0321548	9.82869	1.316	0.552084	26.1375	0.79	0.8	0.002	0.16	0.18	0.15	0.92	0.853	0.002024	0.0016	0.135	0.009	0.03	0.0256342	0.0146777	0.0936178	0.369802	0.822086	0.58114	14.9912	45.3322	0.134418	2.94606	0.814953	0.5	0.5	11.0942	0.526007	2	0.644439	0.177608	0.35789	29.6189	0.738901
746	female	61.7559	0.235777	57.6168	0.965803	1.27876	16.1841	0.381749	0.772751	0.351407	0.0344145	9.49284	1.34191	0.522183	19.7076	0.79	0.8	0.002	0.16	0.18	0.15	0.92	0.853	0.002024	0.0016	0.135	0.009	0.03	0.0282981	0.0145543	0.0829412	0.429916	0.838763	0.359063	14.7601	44.2738	0.113811	2.76873	1.29374	0.5	0.5	18.0568	1.14822	2	1.3902	0.211203	0.366072	76.073	0.696362
747	female	56.5111	0.215848	30.7625	1.30331	0.908088	16.1805	0.40631	0.739307	0.353235	0.0304197	9.74389	1.28972	0.538313	13.9225	0.79	0.8	0.002	0.16	0.18	0.15	0.92	0.853	0.002024	0.0016	0.135	0.009	0.03	0.0277167	0.013249	0.0905968	0.384348	0.851009	0.392771	14.6297	44.1257	0.10032	2.65756	1.23634	0.5	0.5	20.0338	0.564873	2	0.532296	0.162711	0.341455	31.2133	0.701433
748	female	66.9233	0.255442	54.6519	0.963706	1.09447	16.1861	0.407018	0.809591	0.362826	0.0318951	9.78512	1.29092	0.489164	26.3391	0.79	0.8	0.002	0.16	0.18	0.15	0.92	0.853	0.002024	0.0016	0.135	0.009	0.03	0.0273297	0.0140611	0.0932357	0.44403	0.893225	0.36604	15.689	45.3269	0.140111	2.66477	0.580724	0.5	0.5	32.2004	1.87007	2	0.746739	0.133693	0.354278	339.142	0.694976
749	female	59.2095	0.223044	21.031	1.08452	0.851498	16.293	0.388005	0.71114	0.28012	0.0327259	9.64899	1.39119	0.527524	12.8247	0.748668	0.758145	0.00189536	0.195876	0.230226	0.191855	0.871866	0.808372	0.00191811	0.00151629	0.17267	0.0115113	0.0383711	0.0274997	0.0105621	0.144976	0.299842	1.0509	0.37912	15.5424	43.4496	0.0843095	2.96935	0.985931	0.496335	0.496335	12.3232	1.83423	1.98535	0.948117	0.136946	0.382558	270.552	0.868447
750	female	71.4481	0.277819	57.0822	0.787564	0.719389	16.0367	0.401889	0.773784	0.337374	0.0324901	9.47613	1.43005	0.524511	24.2809	0.79	0.8	0.002	0.16	0.18	0.15	0.92	0.853	0.002024	0.0016	0.135	0.009	0.03	0.0272966	0.0129818	0.0880947	0.412964	0.833064	0.367953	14.5378	45.7045	0.138394	2.79699	0.863784	0.5	0.5	7.9931	0.977992	2	1.15116	0.18119	0.36873	173.327	0.625985
751	female	52.1116	0.194921	20.3008	0.876225	0.677919	16.3507	0.427937	0.658748	0.30762	0.0343212	9.59253	1.33327	0.503512	11.3927	0.745303	0.754737	0.00188684	0.198797	0.234316	0.195263	0.867947	0.804738	0.00190948	0.00150947	0.175737	0.0117158	0.0390526	0.03077	0.0107475	0.143648	0.516756	1.01125	0.35927	14.7379	44.0423	0.144678	2.964	0.650381	0.496036	0.496036	24.8226	0.631859	1.98416	0.918802	0.154126	0.405116	150.567	0.732033
752	female	68.5317	0.250305	35.6151	0.919667	1.2359	16.5467	0.352031	0.830806	0.354899	0.0323552	10.5258	1.34201	0.509429	23.2962	0.79	0.8	0.002	0.16	0.18	0.15	0.92	0.853	0.002024	0.0016	0.135	0.009	0.03	0.0268865	0.0147204	0.0864298	0.278586	0.879119	0.58863	14.8727	43.5378	0.114449	2.8243	0.724187	0.5	0.5	20.0303	1.83191	2	1.19386	0.214412	0.399081	120.222	0.698698
753	female	54.8333	0.211952	61.9152	0.846443	0.994405	16.0843	0.385535	0.739879	0.38468	0.0314055	9.5872	1.39415	0.509391	17.049	0.79	0.8	0.002	0.16	0.18	0.15	0.92	0.853	0.002024	0.0016	0.135	0.009	0.03	0.0269268	0.0131219	0.0945974	0.359049	0.936097	0.232319	15.0067	44.6453	0.118608	2.61913	2.15682	0.5	0.5	11.7668	1.53985	2	0.957795	0.144031	0.358083	148.764	0.651224
754	female	67.6053	0.259332	54.3266	0.971219	1.06135	16.1459	0.369119	0.768239	0.311802	0.0312482	9.81919	1.24879	0.542817	22.3155	0.79	0.8	0.002	0.16	0.18	0.15	0.92	0.853	0.002024	0.0016	0.135	0.009	0.03	0.0265114	0.0130641	0.0887215	0.293574	0.92519	0.323266	14.8325	44.6435	0.106327	2.80185	1.3146	0.5	0.5	25.6399	1.09348	2	0.738122	0.140563	0.33494	60.6418	0.925512
755	female	71.2404	0.27424	70.5544	1.26407	0.885274	16.1175	0.458432	0.796237	0.330613	0.0315419	10.002	1.30215	0.54504	32.4267	0.79	0.8	0.002	0.16	0.18	0.15	0.92	0.853	0.002024	0.0016	0.135	0.009	0.03	0.0254	0.0143822	0.0839073	0.221523	0.98653	0.597807	15.2648	45.8294	0.113229	2.5165	1.01879	0.5	0.5	12.7928	1.2551	2	1.33248	0.192332	0.350931	58.8732	0.687297
756	female	61.3023	0.23757	61.2779	0.900942	1.05901	16.0636	0.36683	0.83214	0.36453	0.0352934	9.52065	1.40032	0.523047	20.1332	0.79	0.8	0.002	0.16	0.18	0.15	0.92	0.853	0.002024	0.0016	0.135	0.009	0.03	0.0256518	0.0135583	0.0907632	0.378106	0.889506	0.343895	15.027	44.4379	0.132278	2.93197	1.23838	0.5	0.5	6.43543	0.766715	2	0.799087	0.19188	0.332957	69.8434	0.798942
757	female	70.7567	0.278982	58.775	0.838823	0.91622	15.9256	0.349897	0.736194	0.343351	0.032558	9.32414	1.50547	0.563789	28.2398	0.79	0.8	0.002	0.16	0.18	0.15	0.92	0.853	0.002024	0.0016	0.135	0.009	0.03	0.024272	0.0143278	0.0932671	0.395195	0.842226	0.373949	14.9218	43.5918	0.0798553	2.72649	0.600629	0.5	0.5	20.4206	3.88188	2	1.06672	0.148055	0.356015	181.044	0.562579
758	female	59.2211	0.253829	70.6931	1.1191	0.782899	15.2745	0.422175	0.773177	0.318209	0.0335762	8.89539	1.51229	0.535525	21.4315	0.79	0.8	0.002	0.16	0.18	0.15	0.92	0.853	0.002024	0.0016	0.135	0.009	0.03	0.0274418	0.0131649	0.0806136	0.369812	0.870723	0.65322	14.6753	43.8729	0.101663	2.63733	1.06913	0.5	0.5	8.7194	0.763172	2	1.06093	0.157564	0.375668	176.86	0.755687
759	female	74.2486	0.276544	62.3659	1.20996	1.20469	16.3856	0.408516	0.751114	0.339621	0.0351606	9.86176	1.22451	0.523752	33.9144	0.79	0.8	0.002	0.16	0.18	0.15	0.92	0.853	0.002024	0.0016	0.135	0.009	0.03	0.0268202	0.014354	0.0901076	0.419746	0.928787	0.188088	15.1895	42.8535	0.0965711	2.73863	0.808833	0.5	0.5	18.958	0.71477	2	0.713123	0.155675	0.317297	78.3171	0.739168
760	female	67.6146	0.267511	60.1666	0.473817	1.23893	15.8982	0.402699	0.786726	0.304772	0.0297178	9.38072	1.25306	0.503432	26.4211	0.79	0.8	0.002	0.16	0.18	0.15	0.92	0.853	0.002024	0.0016	0.135	0.009	0.03	0.0285151	0.0141419	0.0878904	0.487016	0.871833	0.37177	14.873	46.1355	0.106522	2.64298	1.06271	0.5	0.5	10.8353	0.994273	2	1.08334	0.182904	0.332322	129.905	0.638305
761	female	62.5895	0.238675	54.2039	1.20505	1.01946	16.1937	0.413122	0.842663	0.326174	0.0316317	9.86011	1.23017	0.481251	20.1661	0.79	0.8	0.002	0.16	0.18	0.15	0.92	0.853	0.002024	0.0016	0.135	0.009	0.03	0.025337	0.0133943	0.0843467	0.371855	0.871915	0.521377	15.4272	45.1406	0.105735	2.7236	2.50249	0.5	0.5	36.3675	1.78239	2	0.675282	0.198712	0.356903	69.8793	0.752725
762	female	70.4694	0.254403	36.7774	1.25063	1.09597	16.6433	0.374221	0.807195	0.348743	0.0315649	10.521	1.48921	0.530007	25.8336	0.79	0.8	0.002	0.16	0.18	0.15	0.92	0.853	0.002024	0.0016	0.135	0.009	0.03	0.0257739	0.0147715	0.087459	0.477189	0.921099	0.554508	14.9215	44.8547	0.16027	2.70162	0.663136	0.5	0.5	9.59616	1.25476	2	0.73433	0.189907	0.358088	122.468	0.721013
763	female	62.9386	0.239309	21.918	1.56744	0.912967	16.2173	0.277497	0.673224	0.326963	0.0332224	9.33814	1.37014	0.548341	19.5365	0.752755	0.762284	0.00190571	0.192328	0.225259	0.187716	0.876627	0.812785	0.00192858	0.00152457	0.168944	0.011263	0.0375432	0.028712	0.0109667	0.13237	0.481753	0.872679	0.292166	15.2027	45.4631	0.134059	2.82657	0.860606	0.496697	0.496697	30.3831	0.745559	1.9868	1.62801	0.175175	0.409575	82.7362	0.633735
764	female	45.1025	0.198076	71.4551	0.846875	0.985713	15.0898	0.413143	0.763649	0.347876	0.0334892	8.99409	1.29647	0.521751	12.4742	0.79	0.8	0.002	0.16	0.18	0.15	0.92	0.853	0.002024	0.0016	0.135	0.009	0.03	0.0247388	0.0146799	0.0919622	0.36099	0.986531	0.427834	14.7473	44.8449	0.112643	2.7363	3.21019	0.5	0.5	17.295	1.41618	2	1.07316	0.145473	0.361617	110.032	0.875207
765	female	65.6859	0.251705	40.7939	0.994633	0.926503	16.1544	0.369384	0.794108	0.344512	0.0323998	9.73839	1.40986	0.542654	22.609	0.79	0.8	0.002	0.16	0.18	0.15	0.92	0.853	0.002024	0.0016	0.135	0.009	0.03	0.0260879	0.0137073	0.0887622	0.358006	0.969583	0.528873	15.0101	43.8938	0.0979093	2.8432	0.594614	0.5	0.5	18.2205	0.478766	2	0.951286	0.186098	0.363798	97.9683	0.633305
766	female	64.1178	0.244593	35.1851	0.628377	1.02113	16.1908	0.383142	0.79479	0.292998	0.029523	10.0316	1.39308	0.544416	22.1986	0.79	0.8	0.002	0.16	0.18	0.15	0.92	0.853	0.002024	0.0016	0.135	0.009	0.03	0.0242605	0.0141107	0.0871198	0.471898	0.959311	0.48078	14.9333	44.7628	0.155402	2.90628	0.603272	0.5	0.5	27.4801	1.37678	2	0.987493	0.153414	0.35773	65.0566	0.79116
767	female	53.169	0.204082	66.4158	0.68975	1.08035	16.1409	0.374401	0.769716	0.321557	0.0302585	9.86448	1.26728	0.52201	13.1169	0.79	0.8	0.002	0.16	0.18	0.15	0.92	0.853	0.002024	0.0016	0.135	0.009	0.03	0.0245741	0.0138974	0.0817871	0.404717	0.886881	0.438341	14.9788	45.4849	0.104325	2.7348	1.05477	0.5	0.5	17.346	3.50482	2	1.22406	0.179109	0.372588	234.967	0.737132
768	female	54.7131	0.204891	29.5588	0.999013	1.22965	16.3412	0.38447	0.831817	0.365269	0.0316476	10.1454	1.32003	0.520192	10.3201	0.787967	0.797941	0.00199485	0.161765	0.182471	0.152059	0.917632	0.850804	0.00201879	0.00159588	0.136853	0.00912355	0.0304118	0.0278895	0.014953	0.088305	0.549815	0.867409	0.406353	14.9356	44.9807	0.125447	3.01224	1.46765	0.49982	0.49982	12.7425	3.38803	1.99928	0.787988	0.175173	0.366618	214.786	0.771449
769	female	70.3681	0.258372	34.3135	0.791473	0.724006	16.5031	0.411754	0.879451	0.389849	0.0298676	10.3707	1.20825	0.478901	25.4706	0.79	0.8	0.002	0.16	0.18	0.15	0.92	0.853	0.002024	0.0016	0.135	0.009	0.03	0.0264301	0.0156786	0.0951454	0.428819	0.951466	0.328412	14.7176	43.483	0.158121	2.82996	0.598373	0.5	0.5	20.5338	0.3689	2	1.25097	0.161286	0.346417	300.609	0.88939
770	female	69.043	0.265763	54.6285	0.86489	0.86743	16.118	0.368596	0.755404	0.340984	0.0305555	9.61722	1.39482	0.5141	25.5291	0.79	0.8	0.002	0.16	0.18	0.15	0.92	0.853	0.002024	0.0016	0.135	0.009	0.03	0.0250546	0.0134399	0.090938	0.47258	0.921287	0.463882	14.9565	43.6589	0.114079	2.81761	1.07459	0.5	0.5	6.47635	0.532262	2	1.42341	0.168879	0.355006	94.5961	0.696095
771	female	58.3597	0.244156	72.0146	0.953237	1.02431	15.4605	0.334686	0.859846	0.348858	0.0310828	9.1955	1.31208	0.50885	22.1857	0.79	0.8	0.002	0.16	0.18	0.15	0.92	0.853	0.002024	0.0016	0.135	0.009	0.03	0.0276909	0.0152889	0.0862605	0.369617	0.949743	0.438753	14.7635	45.117	0.0928854	2.81353	0.875399	0.5	0.5	8.57628	1.95024	2	0.918777	0.170327	0.356746	103.33	0.757239
772	female	61.8987	0.234839	27.5886	1.1854	0.847046	16.2351	0.396006	0.80681	0.319178	0.0325	10.0334	1.34458	0.508941	16.8779	0.778888	0.788747	0.00197187	0.169646	0.193504	0.161253	0.907059	0.841001	0.00199553	0.00157749	0.145128	0.00967519	0.0322506	0.0271074	0.0139913	0.100986	0.273757	0.840368	0.554145	14.5816	45.9293	0.128003	2.58536	1.05466	0.499015	0.499015	8.24213	0.813194	1.99606	0.639856	0.20743	0.412826	266.728	0.780403
773	female	64.4958	0.24841	70.8592	0.951456	0.935681	16.1132	0.354951	0.834773	0.343106	0.03246	9.99918	1.39025	0.547678	25.7131	0.79	0.8	0.002	0.16	0.18	0.15	0.92	0.853	0.002024	0.0016	0.135	0.009	0.03	0.0271242	0.014388	0.0892422	0.323527	0.875136	0.344233	15.1287	46.1252	0.132103	2.64905	2.79116	0.5	0.5	25.1897	0.700994	2	1.15331	0.180502	0.375654	117.085	0.530637
774	female	62.9745	0.234609	37.5959	0.89084	1.03512	16.3836	0.400736	0.825775	0.379754	0.0358058	10.1874	1.37587	0.511641	16.7517	0.79	0.8	0.002	0.16	0.18	0.15	0.92	0.853	0.002024	0.0016	0.135	0.009	0.03	0.02591	0.0146098	0.0861216	0.346501	0.909883	0.467604	14.8548	45.3678	0.132323	2.79617	1.22381	0.5	0.5	15.762	1.06457	2	0.779016	0.175434	0.367677	82.7933	0.871315
775	female	67.1932	0.25737	57.187	0.920171	0.853522	16.1579	0.367589	0.781333	0.350977	0.0299452	9.89947	1.43279	0.458868	25.9059	0.79	0.8	0.002	0.16	0.18	0.15	0.92	0.853	0.002024	0.0016	0.135	0.009	0.03	0.0254958	0.0123084	0.0790284	0.20153	0.85725	0.549257	15.1519	44.2618	0.0986993	2.94846	0.414268	0.5	0.5	19.6394	1.15393	2	0.670738	0.206524	0.36064	170.931	0.695768
776	female	66.4259	0.252281	40.3021	1.07636	1.04114	16.2266	0.422326	0.780469	0.381475	0.0349962	10.2027	1.44643	0.53016	20.5804	0.79	0.8	0.002	0.16	0.18	0.15	0.92	0.853	0.002024	0.0016	0.135	0.009	0.03	0.0259984	0.0167053	0.0957238	0.369129	0.834249	0.365225	15.1462	44.138	0.111573	2.74	1.23371	0.5	0.5	12.6531	0.592701	2	1.17802	0.223376	0.370292	84.3297	0.841933
777	female	61.0822	0.240301	59.2246	1.09825	0.873469	15.9434	0.385573	0.738736	0.350769	0.0316304	9.46528	1.45102	0.539826	22.3677	0.79	0.8	0.002	0.16	0.18	0.15	0.92	0.853	0.002024	0.0016	0.135	0.009	0.03	0.0249559	0.0141043	0.09491	0.479841	0.808635	0.388714	14.7307	45.5549	0.165599	2.88911	1.1457	0.5	0.5	19.777	1.0166	2	0.87842	0.168038	0.366972	123.037	0.794134
778	female	52.5535	0.19657	18.1618	0.923079	1.24948	16.3509	0.328984	0.656286	0.298183	0.0310671	9.26498	1.3856	0.554384	14.0342	0.735445	0.744755	0.00186189	0.207353	0.246294	0.205245	0.856468	0.794095	0.00188423	0.00148951	0.184721	0.0123147	0.041049	0.029982	0.00877023	0.143808	0.31697	0.958136	0.25429	14.6608	45.5057	0.0851642	2.70064	0.53148	0.495162	0.495162	11.8322	1.33794	1.98066	1.41027	0.184917	0.418724	63.0082	0.583771
779	female	64.7298	0.243882	50.2217	0.834513	1.08973	16.2915	0.327986	0.794578	0.344915	0.0326292	10.0499	1.28463	0.556832	20.4045	0.79	0.8	0.002	0.16	0.18	0.15	0.92	0.853	0.002024	0.0016	0.135	0.009	0.03	0.0266635	0.014827	0.0819673	0.300111	0.899756	0.396817	15.0168	44.2681	0.0992729	2.75115	0.485048	0.5	0.5	24.855	0.556227	2	1.62704	0.152663	0.365246	175.601	0.757692
780	female	66.9248	0.252704	71.4689	1.0425	1.00976	16.2737	0.36855	0.818558	0.370702	0.031754	10.4611	1.53354	0.524008	29.6874	0.79	0.8	0.002	0.16	0.18	0.15	0.92	0.853	0.002024	0.0016	0.135	0.009	0.03	0.0269987	0.0143237	0.0873305	0.354396	0.852367	0.398646	15.0594	43.873	0.124162	2.87107	0.806537	0.5	0.5	12.7856	1.11093	2	0.817789	0.170556	0.323744	105.785	0.689572
781	female	68.5173	0.256427	58.4266	1.17841	1.11648	16.3463	0.364284	0.807879	0.343723	0.0324866	9.92158	1.33076	0.483679	23.3289	0.79	0.8	0.002	0.16	0.18	0.15	0.92	0.853	0.002024	0.0016	0.135	0.009	0.03	0.0271891	0.0137527	0.0883074	0.321929	0.857789	0.373617	15.0804	44.6437	0.130878	2.70115	0.896884	0.5	0.5	11.8856	1.15191	2	0.57428	0.166523	0.34853	108.647	0.840327
782	female	58.8589	0.224658	51.3611	1.02069	0.980131	16.1862	0.422347	0.811964	0.380918	0.0284288	9.85548	1.32944	0.47265	14.1448	0.79	0.8	0.002	0.16	0.18	0.15	0.92	0.853	0.002024	0.0016	0.135	0.009	0.03	0.0252123	0.0141957	0.0816749	0.377091	0.842848	0.65511	14.8278	45.6727	0.119016	2.79512	0.566978	0.5	0.5	9.49911	1.21583	2	1.05457	0.176171	0.345967	57.7091	0.800476
783	female	55.6348	0.215655	53.1643	1.00603	0.898761	16.0618	0.418728	0.697812	0.32773	0.0318072	9.95404	1.34418	0.535585	14.4506	0.79	0.8	0.002	0.16	0.18	0.15	0.92	0.853	0.002024	0.0016	0.135	0.009	0.03	0.0269837	0.0137138	0.0916615	0.196876	0.904645	0.236928	14.7819	45.651	0.0973809	2.62827	0.477788	0.5	0.5	37.4915	4.10959	2	1.01749	0.147027	0.378588	206.746	0.662787
784	female	70.8495	0.267698	26.6928	1.18911	0.958914	16.2684	0.412711	0.796518	0.345115	0.0319044	9.96551	1.27984	0.515004	27.2232	0.774759	0.784567	0.00196142	0.173229	0.19852	0.165433	0.902251	0.836544	0.00198495	0.00156913	0.14889	0.00992601	0.0330867	0.0274043	0.0138984	0.109503	0.557306	0.959273	0.564092	14.9099	45.2609	0.161376	2.9493	1.10374	0.498648	0.498648	16.494	0.861438	1.9946	0.552817	0.202871	0.375005	91.4758	0.844465
785	female	65.0772	0.258549	79.4158	1.01044	1.04123	15.8651	0.342769	0.862531	0.344735	0.0315861	10.3072	1.3442	0.538276	32.1828	0.79	0.8	0.002	0.16	0.18	0.15	0.92	0.853	0.002024	0.0016	0.135	0.009	0.03	0.0241016	0.0133813	0.0910433	0.355541	0.866541	0.723684	14.7389	43.8784	0.127484	2.73597	2.38767	0.5	0.5	7.61836	2.01629	2	0.791352	0.196465	0.319271	185.362	0.721583
786	female	58.574	0.215537	39.8585	1.09512	1.05005	16.4851	0.336187	0.79656	0.36667	0.0312291	10.2978	1.30552	0.524977	14.7959	0.79	0.8	0.002	0.16	0.18	0.15	0.92	0.853	0.002024	0.0016	0.135	0.009	0.03	0.024149	0.0145396	0.0885674	0.421749	0.898338	0.329959	15.2872	41.6478	0.151128	2.95837	1.12222	0.5	0.5	30.5804	0.707891	2	1.32201	0.1986	0.363106	215.09	0.880168
787	female	71.0519	0.261553	23.3008	0.842288	1.00777	16.4819	0.377825	0.765865	0.3482	0.0349678	9.92489	1.22303	0.480928	29.6004	0.759128	0.768737	0.00192184	0.186797	0.217516	0.181263	0.884048	0.819666	0.0019449	0.00153747	0.163137	0.0108758	0.0362526	0.0284296	0.0115475	0.118368	0.421206	0.93476	0.612968	14.816	46.1929	0.148217	2.65303	1.34101	0.497262	0.497262	11.3248	2.79164	1.98906	1.1675	0.180988	0.351528	96.0575	0.73759
788	female	61.2581	0.230424	39.2001	0.96479	1.18146	16.3049	0.363313	0.795866	0.374881	0.031865	9.8462	1.4837	0.516029	17.1646	0.79	0.8	0.002	0.16	0.18	0.15	0.92	0.853	0.002024	0.0016	0.135	0.009	0.03	0.0244704	0.0140821	0.0875126	0.45803	0.851735	0.558565	14.6876	43.7184	0.0759387	2.61577	0.987959	0.5	0.5	11.2242	2.19035	2	1.02893	0.171011	0.350632	91.6955	0.837805
789	female	73.3155	0.276473	43.1754	1.21053	1.03224	16.2844	0.341663	0.888927	0.341342	0.031991	10.2308	1.24515	0.520669	28.6276	0.79	0.8	0.002	0.16	0.18	0.15	0.92	0.853	0.002024	0.0016	0.135	0.009	0.03	0.0262007	0.0154552	0.089212	0.26201	0.879788	0.475496	14.641	43.4224	0.0873454	2.68827	0.73286	0.5	0.5	22.9207	0.317734	2	0.588522	0.196616	0.372703	74.404	0.82022
790	female	68.9409	0.276354	72.6092	0.74239	1.15468	15.7945	0.416467	0.735076	0.342721	0.03141	9.73219	1.33699	0.52666	30.146	0.79	0.8	0.002	0.16	0.18	0.15	0.92	0.853	0.002024	0.0016	0.135	0.009	0.03	0.0264421	0.0147023	0.0890562	0.42043	0.892033	0.397095	14.6956	43.6829	0.0986422	2.85718	0.971221	0.5	0.5	5.6044	1.12799	2	0.801462	0.118722	0.357825	206.431	0.893448
791	female	73.0461	0.272005	25.0365	1.08212	1.11713	16.3874	0.353218	0.775606	0.338618	0.0345774	10.1339	1.39605	0.510906	24.4606	0.767127	0.776837	0.00194209	0.179854	0.207795	0.173163	0.893363	0.828303	0.0019654	0.00155367	0.155847	0.0103898	0.0346326	0.0266854	0.0122519	0.121323	0.279155	0.95683	0.467877	14.8592	43.6774	0.13905	2.44266	3.43688	0.497972	0.497972	43.5397	0.588933	1.99189	1.08883	0.157965	0.397171	258.434	0.755935
792	female	67.5886	0.252842	18.7872	1.0825	1.21439	16.3498	0.39597	0.653815	0.301375	0.0354842	9.38868	1.3705	0.540263	23.8717	0.738328	0.747673	0.00186918	0.204851	0.242792	0.202327	0.859824	0.797207	0.00189161	0.00149535	0.182094	0.0121396	0.0404653	0.0300897	0.0100767	0.14356	0.291566	1.01073	0.526421	14.837	44.2061	0.110673	2.80633	0.81684	0.495418	0.495418	11.6495	1.35881	1.98169	0.949057	0.167982	0.39036	215.221	0.539894
793	female	58.199	0.2173	19.3956	1.11318	0.998671	16.3655	0.345772	0.736809	0.316503	0.0325258	9.54855	1.37892	0.517676	18.4833	0.741131	0.750513	0.00187628	0.202418	0.239385	0.199487	0.86309	0.800234	0.0018988	0.00150103	0.179538	0.0119692	0.0398974	0.0270231	0.0100019	0.148427	0.400182	1.01951	0.458743	15.0715	45.2963	0.152921	2.52551	2.19002	0.495666	0.495666	15.5885	1.03678	1.98268	1.46708	0.178634	0.42394	103.837	0.783155
794	female	64.0685	0.239638	19.6093	0.75877	1.18049	16.351	0.310061	0.768464	0.310621	0.0322613	9.49213	1.26893	0.539672	21.2052	0.742116	0.75151	0.00187878	0.201563	0.238188	0.19849	0.864237	0.801298	0.00190132	0.00150302	0.178641	0.0119094	0.039698	0.0281595	0.0103125	0.128481	0.35935	0.995855	0.416661	14.9722	44.0457	0.118517	2.86858	0.777053	0.495754	0.495754	75.4171	1.0478	1.98303	1.25917	0.138057	0.374977	80.3798	0.513214
795	female	71.0345	0.26896	50.4338	1.11658	1.12278	16.2514	0.382322	0.70974	0.366788	0.0335424	10.0419	1.42192	0.524124	25.3011	0.79	0.8	0.002	0.16	0.18	0.15	0.92	0.853	0.002024	0.0016	0.135	0.009	0.03	0.0218318	0.0132942	0.0917175	0.326218	0.866026	0.472917	14.8749	44.6077	0.106915	2.56133	0.504213	0.5	0.5	12.6329	1.61579	2	1.26871	0.190003	0.362751	250.005	0.538183
796	female	65.2271	0.236282	38.7756	0.904887	1.03819	16.6149	0.350853	0.856154	0.362428	0.0335178	10.7074	1.42184	0.540166	20.7001	0.79	0.8	0.002	0.16	0.18	0.15	0.92	0.853	0.002024	0.0016	0.135	0.009	0.03	0.0240755	0.0151487	0.080441	0.329272	0.915056	0.424206	14.9359	43.9711	0.129511	2.81255	1.12649	0.5	0.5	20.7513	4.6217	2	0.981659	0.183293	0.371836	104.992	0.803821
797	female	61.9979	0.229696	25.723	1.01417	1.18628	16.429	0.373684	0.82374	0.337086	0.0304827	10.22	1.3533	0.471419	15.5298	0.77029	0.780041	0.0019501	0.177108	0.203951	0.169959	0.897047	0.831718	0.0019735	0.00156008	0.152963	0.0101976	0.0339919	0.0280217	0.0125584	0.115062	0.496101	0.927003	0.449686	14.827	43.9047	0.106188	2.84698	0.631705	0.498252	0.498252	7.14251	0.532154	1.99301	0.977764	0.185433	0.378425	176.204	0.735017
798	female	60.2159	0.233074	77.3633	0.846112	1.37836	16.0734	0.347762	0.817488	0.351134	0.0320144	10.3866	1.43686	0.551265	20.5524	0.79	0.8	0.002	0.16	0.18	0.15	0.92	0.853	0.002024	0.0016	0.135	0.009	0.03	0.0273833	0.0141167	0.079941	0.252259	0.886667	0.498607	15.0304	44.53	0.11403	2.6887	0.438007	0.5	0.5	12.8189	1.12447	2	1.29253	0.185572	0.344209	310.057	0.818832
799	female	64.4282	0.252394	43.2545	1.05112	1.20244	15.9771	0.384551	0.898567	0.362502	0.0319037	9.75765	1.44893	0.531017	22.2139	0.79	0.8	0.002	0.16	0.18	0.15	0.92	0.853	0.002024	0.0016	0.135	0.009	0.03	0.0258951	0.0154827	0.0883009	0.211138	0.84709	0.519507	15.268	44.4471	0.0855868	2.70043	0.670225	0.5	0.5	14.177	0.667618	2	0.91073	0.178871	0.34525	67.2566	0.812941
800	female	59.4759	0.229754	24.0194	1.4119	0.935699	16.0894	0.382596	0.779528	0.315101	0.0337867	9.78413	1.3109	0.529371	11.9897	0.762439	0.77209	0.00193023	0.183923	0.213492	0.17791	0.887904	0.823241	0.00195339	0.00154418	0.160119	0.0106746	0.0355819	0.0278674	0.0121737	0.119166	0.381647	0.877319	0.528258	15.3315	43.4375	0.126749	3.10925	0.770866	0.497556	0.497556	15.0646	1.31587	1.99023	1.024	0.140913	0.333861	58.9376	0.784569
801	female	72.9665	0.275686	23.7511	1.00725	0.95932	16.2687	0.370259	0.778976	0.320656	0.0305188	9.80588	1.36021	0.507535	27.9795	0.761203	0.770838	0.0019271	0.184996	0.214994	0.179162	0.886464	0.821906	0.00195022	0.00154168	0.161245	0.0107497	0.0358323	0.0285129	0.0131403	0.116272	0.259069	0.933583	0.559086	15.2624	44.4932	0.0945396	2.9866	0.703494	0.497446	0.497446	12.0773	1.12621	1.98979	0.964581	0.169784	0.39797	124.989	0.663081
802	female	66.6873	0.244769	36.1905	1.05368	0.944977	16.5061	0.376563	0.84559	0.36263	0.033419	10.2704	1.32464	0.57643	24.7251	0.79	0.8	0.002	0.16	0.18	0.15	0.92	0.853	0.002024	0.0016	0.135	0.009	0.03	0.0266483	0.0160341	0.0941006	0.38569	0.847905	0.497453	15.0057	44.6325	0.0819458	2.61775	3.05777	0.5	0.5	17.3091	1.54036	2	0.952972	0.184263	0.379142	93.9098	0.838176
803	female	58.0518	0.217629	49.4114	1.10089	0.754266	16.3324	0.359266	0.816932	0.380367	0.0323303	10.1754	1.28529	0.571809	13.2785	0.79	0.8	0.002	0.16	0.18	0.15	0.92	0.853	0.002024	0.0016	0.135	0.009	0.03	0.0252802	0.0152024	0.0875828	0.364808	0.940322	0.518705	15.0809	44.8631	0.126086	3.12338	0.468091	0.5	0.5	26.7123	1.19739	2	1.05227	0.198573	0.38474	79.6901	0.635027
804	female	66.9506	0.253222	44.6281	1.30087	1.30696	16.2602	0.388349	0.885174	0.337055	0.0318979	10.3056	1.4611	0.546016	23.5834	0.79	0.8	0.002	0.16	0.18	0.15	0.92	0.853	0.002024	0.0016	0.135	0.009	0.03	0.026612	0.0143969	0.0834588	0.388651	0.859278	0.457167	14.8998	44.7217	0.13197	2.95941	1.2619	0.5	0.5	10.3892	1.55094	2	0.974674	0.181819	0.358326	99.8805	0.731769
805	female	63.2807	0.268553	79.3935	0.970961	1.19489	15.3504	0.364298	0.838938	0.340565	0.0303811	9.47189	1.28743	0.48193	31.5128	0.79	0.8	0.002	0.16	0.18	0.15	0.92	0.853	0.002024	0.0016	0.135	0.009	0.03	0.0265883	0.0150693	0.0910307	0.267312	0.943528	0.507149	15.1185	44.6626	0.10278	2.7298	1.00306	0.5	0.5	14.8203	0.476506	2	1.25359	0.157581	0.375216	104.258	0.843024
806	female	71.6306	0.270304	40.0019	0.983899	0.965767	16.2788	0.37266	0.854974	0.347258	0.0322314	10.2771	1.22742	0.503235	23.3971	0.79	0.8	0.002	0.16	0.18	0.15	0.92	0.853	0.002024	0.0016	0.135	0.009	0.03	0.0263275	0.0149639	0.0917609	0.426794	0.904827	0.442095	14.9315	44.9348	0.157111	2.66817	0.640729	0.5	0.5	27.2382	1.10002	2	1.21289	0.14155	0.340667	103.917	0.881003
807	female	66.5657	0.250226	61.415	1.02173	0.936248	16.3102	0.394904	0.778863	0.363899	0.0330245	9.88159	1.47274	0.517518	23.0275	0.79	0.8	0.002	0.16	0.18	0.15	0.92	0.853	0.002024	0.0016	0.135	0.009	0.03	0.0241963	0.0137542	0.0920793	0.341088	0.917232	0.289356	14.1607	43.0172	0.082482	2.73336	0.988161	0.5	0.5	33.9066	0.497164	2	0.989532	0.158456	0.364392	239.37	0.742846
808	female	68.0212	0.24808	25.8836	0.826401	1.05906	16.5587	0.449033	0.792462	0.35304	0.0348756	10.2836	1.35878	0.49437	22.2091	0.77103	0.78079	0.00195198	0.176466	0.203052	0.16921	0.897909	0.832517	0.0019754	0.00156158	0.152289	0.0101526	0.033842	0.0278394	0.012625	0.1102	0.343079	0.912103	0.389485	14.6207	44.342	0.104204	3.03989	0.788489	0.498318	0.498318	8.92745	2.16944	1.99328	1.29581	0.217491	0.372322	141.48	0.7378
809	female	71.4739	0.272165	57.7786	0.915904	0.842756	16.2053	0.392367	0.795466	0.304905	0.0320197	9.72143	1.26165	0.519598	30.8804	0.79	0.8	0.002	0.16	0.18	0.15	0.92	0.853	0.002024	0.0016	0.135	0.009	0.03	0.0260642	0.014888	0.089203	0.32084	0.906499	0.248728	14.9583	44.68	0.146847	2.61577	0.241932	0.5	0.5	8.23882	1.3688	2	0.961628	0.148542	0.35789	91.1475	0.882367
810	female	73.4357	0.272354	37.097	0.748	0.668392	16.4205	0.37174	0.834123	0.384216	0.0321279	10.2784	1.38467	0.513623	24.2892	0.79	0.8	0.002	0.16	0.18	0.15	0.92	0.853	0.002024	0.0016	0.135	0.009	0.03	0.0259272	0.0153135	0.0842518	0.503875	0.906161	0.51547	14.7614	44.6343	0.1208	2.69243	1.02667	0.5	0.5	13.2351	1.15096	2	0.498973	0.210538	0.396354	300.597	0.930088
811	female	65.1329	0.250717	64.2701	1.08157	1.01428	16.1179	0.421924	0.799694	0.349533	0.0330109	9.77664	1.37796	0.560963	26.232	0.79	0.8	0.002	0.16	0.18	0.15	0.92	0.853	0.002024	0.0016	0.135	0.009	0.03	0.0259048	0.0136728	0.0942533	0.380024	0.922303	0.632067	14.7149	43.7023	0.150368	2.98669	1.18828	0.5	0.5	12.656	1.53533	2	1.06756	0.167016	0.325395	162.838	0.785577
812	female	65.7322	0.250271	57.0855	0.975096	1.11264	16.2063	0.341321	0.780538	0.346937	0.0327352	9.82305	1.36095	0.520257	21.6433	0.79	0.8	0.002	0.16	0.18	0.15	0.92	0.853	0.002024	0.0016	0.135	0.009	0.03	0.0250563	0.0147369	0.0868606	0.400613	0.965355	0.530287	14.6597	44.6504	0.104142	2.48165	0.672657	0.5	0.5	23.4403	1.23391	2	0.72676	0.190945	0.391106	88.3156	0.743003
813	female	70.1373	0.261428	67.5337	1.16065	0.957018	16.3794	0.357749	0.774041	0.356871	0.0319105	10.1982	1.34951	0.540223	28.6889	0.79	0.8	0.002	0.16	0.18	0.15	0.92	0.853	0.002024	0.0016	0.135	0.009	0.03	0.0273259	0.0133111	0.0887206	0.33223	0.867771	0.448529	14.875	46.3296	0.0817663	3.00012	3.93124	0.5	0.5	34.5536	1.4114	2	1.2432	0.180296	0.317827	80.7925	0.440619
814	female	69.448	0.258261	48.9947	0.957158	1.08947	16.3984	0.408218	0.81659	0.355814	0.0336845	10.296	1.39041	0.542837	22.4833	0.79	0.8	0.002	0.16	0.18	0.15	0.92	0.853	0.002024	0.0016	0.135	0.009	0.03	0.0265988	0.0154209	0.0950517	0.388815	0.818514	0.218089	14.8298	44.9469	0.103495	2.62759	1.83551	0.5	0.5	9.85523	1.04111	2	1.67561	0.218603	0.342242	120.784	0.82781
815	female	74.8551	0.276004	29.1015	1.50205	0.887054	16.4685	0.425257	0.760739	0.348156	0.0347174	10.2227	1.35702	0.569317	29.333	0.785859	0.795807	0.00198952	0.163594	0.185032	0.154193	0.915178	0.848529	0.00201339	0.00159161	0.138774	0.00925159	0.0308386	0.0257908	0.014207	0.0932098	0.343262	0.946322	0.545563	15.4938	44.4954	0.0748637	2.67366	0.405337	0.499633	0.499633	11.8927	0.946998	1.99853	1.06916	0.188208	0.37296	185.903	0.922804
816	female	65.8898	0.248711	44.5596	1.12731	0.762859	16.2765	0.398909	0.854902	0.367379	0.033021	10.2552	1.41269	0.57006	19.3403	0.79	0.8	0.002	0.16	0.18	0.15	0.92	0.853	0.002024	0.0016	0.135	0.009	0.03	0.0252215	0.0156019	0.0863666	0.417803	0.849432	0.322365	14.4693	45.7705	0.168836	2.75797	0.729679	0.5	0.5	10.2904	1.41914	2	1.38557	0.167178	0.339617	121.452	0.731138
817	female	73.195	0.273664	19.7372	0.894038	0.886075	16.3543	0.375571	0.718877	0.334923	0.0338168	9.65097	1.3946	0.502109	25.6563	0.742706	0.752107	0.00188027	0.201051	0.237471	0.197893	0.864923	0.801934	0.00190283	0.00150421	0.178104	0.0118736	0.0395786	0.0306056	0.00957917	0.140136	0.287155	1.00993	0.495974	14.9593	44.4884	0.144965	2.56558	1.34492	0.495806	0.495806	10.9347	0.933279	1.98324	1.02062	0.224861	0.377318	167.114	0.697725
818	female	63.182	0.234985	37.2606	0.661877	1.21056	16.3974	0.361352	0.79628	0.344255	0.0326491	10.4292	1.38512	0.579246	16.3367	0.79	0.8	0.002	0.16	0.18	0.15	0.92	0.853	0.002024	0.0016	0.135	0.009	0.03	0.0243843	0.0137951	0.0903248	0.458992	0.902485	0.461004	15.0331	44.6665	0.0746717	2.73362	1.73227	0.5	0.5	21.325	0.922	2	0.710176	0.179867	0.368786	51.9257	0.651536
819	female	69.9196	0.260817	57.3391	0.921323	0.960773	16.3731	0.396623	0.755174	0.332491	0.0316996	9.87114	1.41765	0.520422	25.3664	0.79	0.8	0.002	0.16	0.18	0.15	0.92	0.853	0.002024	0.0016	0.135	0.009	0.03	0.0260862	0.0145952	0.0952634	0.328782	0.841376	0.43896	15.0601	46.2404	0.0995496	2.75606	0.883264	0.5	0.5	22.2788	1.45264	2	0.884119	0.166227	0.357447	103.128	0.893017
820	female	56.1472	0.211551	24.0859	0.998438	1.07319	16.2913	0.368486	0.739531	0.324425	0.0313007	10.0418	1.37304	0.498338	14.2739	0.762746	0.772401	0.001931	0.183657	0.213119	0.177599	0.888261	0.823572	0.00195417	0.0015448	0.159839	0.010656	0.0355199	0.0287174	0.0126743	0.122249	0.331849	0.927244	0.426964	15.2256	44.4186	0.0917377	2.86395	0.773033	0.497583	0.497583	16.9727	0.87082	1.99034	1.36361	0.194526	0.406053	140.416	0.646971
821	female	58.7047	0.236612	79.4928	1.39267	0.837953	15.7514	0.40175	0.781574	0.3586	0.0330916	10.0602	1.31159	0.519345	25.0442	0.79	0.8	0.002	0.16	0.18	0.15	0.92	0.853	0.002024	0.0016	0.135	0.009	0.03	0.0255197	0.0131681	0.0947346	0.458229	0.77753	0.383476	14.5872	44.0943	0.149038	2.83039	2.21431	0.5	0.5	8.86247	0.814846	2	0.663163	0.208279	0.345574	78.36	0.772529
822	female	72.9759	0.270532	42.7441	1.09885	0.973186	16.4241	0.407227	0.780235	0.364656	0.0325127	10.413	1.30465	0.508278	27.5709	0.79	0.8	0.002	0.16	0.18	0.15	0.92	0.853	0.002024	0.0016	0.135	0.009	0.03	0.0253128	0.0143661	0.0908854	0.409728	0.91408	0.400234	14.9299	46.158	0.0980371	2.86449	1.46294	0.5	0.5	7.80388	1.38126	2	0.881664	0.171035	0.372362	121.803	0.901535
823	female	69.1719	0.262642	27.3221	1.25629	0.694413	16.2287	0.382569	0.77572	0.332612	0.0307705	9.83025	1.32305	0.517364	26.1628	0.77766	0.787503	0.00196876	0.170711	0.194996	0.162497	0.905629	0.839675	0.00199238	0.00157501	0.146247	0.0097498	0.0324993	0.0284868	0.0139339	0.0942582	0.356456	0.971902	0.462079	15.0498	45.263	0.152789	2.87529	0.739262	0.498906	0.498906	16.9448	0.739488	1.99563	0.922064	0.164254	0.422192	73.25	0.831043
824	female	58.7356	0.220091	38.275	1.15682	1.28673	16.3362	0.360655	0.847613	0.349449	0.0311937	10.0228	1.37413	0.481217	13.8577	0.79	0.8	0.002	0.16	0.18	0.15	0.92	0.853	0.002024	0.0016	0.135	0.009	0.03	0.0241777	0.015496	0.0849315	0.305695	0.925891	0.45663	14.6245	44.4854	0.117164	2.88812	1.20209	0.5	0.5	12.0104	1.76616	2	1.55986	0.163952	0.363239	93.1468	0.690661
825	female	72.2813	0.265355	38.7036	0.950215	0.834076	16.5044	0.429555	0.785295	0.37205	0.0307277	10.3456	1.39039	0.478434	26.1138	0.79	0.8	0.002	0.16	0.18	0.15	0.92	0.853	0.002024	0.0016	0.135	0.009	0.03	0.0236462	0.0147775	0.0930604	0.371852	0.904706	0.158273	15.0658	44.6776	0.165146	2.50366	1.05531	0.5	0.5	8.70808	0.784868	2	1.66049	0.179182	0.366507	57.3799	0.758137
826	female	61.0467	0.237794	29.7167	0.968433	0.974259	16.0225	0.381663	0.790456	0.316228	0.0306338	9.50493	1.3076	0.514014	16.4382	0.788694	0.798678	0.00199669	0.161133	0.181587	0.151322	0.91848	0.85159	0.00202065	0.00159736	0.13619	0.00907933	0.0302644	0.0264245	0.0137031	0.088751	0.295438	0.879072	0.352171	15.1286	42.1852	0.0926157	2.82391	1.48814	0.499884	0.499884	17.1365	0.929266	1.99954	1.18221	0.167108	0.373862	241.74	0.890383
827	female	50.0089	0.194244	72.5289	1.00109	1.23726	16.0454	0.316158	0.833964	0.372968	0.0330195	10.0835	1.36125	0.510914	10.2958	0.79	0.8	0.002	0.16	0.18	0.15	0.92	0.853	0.002024	0.0016	0.135	0.009	0.03	0.028736	0.0149869	0.0922956	0.513656	0.795079	0.522117	14.6746	43.7889	0.0664158	2.69564	0.72701	0.5	0.5	24.7449	0.758371	2	1.76704	0.192898	0.334287	96.6336	0.848954
828	female	69.4765	0.257205	21.3975	1.32116	0.924484	16.4354	0.358294	0.718984	0.333044	0.0332579	9.68206	1.34009	0.518304	25.6147	0.750357	0.759855	0.00189964	0.19441	0.228174	0.190145	0.873833	0.810196	0.00192243	0.00151971	0.17113	0.0114087	0.038029	0.0297384	0.0116079	0.130963	0.23578	0.879568	0.493716	14.8081	44.1574	0.150695	2.69089	0.661999	0.496484	0.496484	16.406	0.670883	1.98595	1.08692	0.122818	0.369907	136.716	0.57359
829	female	64.188	0.248739	28.6643	1.06124	1.16783	16.064	0.394612	0.830309	0.315346	0.0365623	9.5714	1.32206	0.59048	22.8624	0.783845	0.793767	0.00198442	0.165343	0.18748	0.156233	0.912832	0.846354	0.00200823	0.00158753	0.14061	0.009374	0.0312467	0.0255584	0.0143225	0.0948475	0.365145	0.926141	0.483349	14.8701	45.867	0.12099	2.86965	0.591902	0.499454	0.499454	16.4548	3.36136	1.99782	0.961788	0.188071	0.358246	147.274	0.726426
830	female	66.3374	0.247223	18.2509	0.969052	0.917467	16.3808	0.381297	0.769916	0.306519	0.0328533	9.36683	1.38435	0.529714	27.639	0.735856	0.745171	0.00186293	0.206996	0.245795	0.204829	0.856947	0.794539	0.00188528	0.00149034	0.184346	0.0122897	0.0409658	0.0271268	0.00911804	0.135645	0.319754	0.946195	0.35898	14.7963	42.8526	0.15494	2.75924	0.743709	0.495199	0.495199	25.7428	2.17868	1.98081	1.30388	0.170351	0.376963	64.4999	0.643667
831	female	64.7698	0.259892	62.708	0.649276	1.34296	15.7866	0.381134	0.791034	0.310883	0.0334861	9.12331	1.35337	0.494727	21.2537	0.79	0.8	0.002	0.16	0.18	0.15	0.92	0.853	0.002024	0.0016	0.135	0.009	0.03	0.0252882	0.0140798	0.0970891	0.200641	0.929796	0.382317	15.1789	44.4693	0.127791	2.95066	1.26092	0.5	0.5	19.7767	1.15161	2	1.07549	0.165619	0.312321	345.45	0.818524
832	female	63.8747	0.256648	63.3049	0.827311	0.773331	15.776	0.338067	0.726095	0.324949	0.0335174	9.23188	1.29193	0.510724	20.9885	0.79	0.8	0.002	0.16	0.18	0.15	0.92	0.853	0.002024	0.0016	0.135	0.009	0.03	0.0242643	0.0139109	0.0884706	0.412837	0.976276	0.372377	15.0298	44.2897	0.169906	2.59209	1.81367	0.5	0.5	13.0086	2.03979	2	1.37943	0.192469	0.352354	154.419	0.8412
833	female	65.6335	0.243039	34.3238	1.10015	0.85846	16.4333	0.378305	0.823891	0.373544	0.0318318	10.2975	1.38401	0.488951	20.2496	0.79	0.8	0.002	0.16	0.18	0.15	0.92	0.853	0.002024	0.0016	0.135	0.009	0.03	0.0252137	0.0151992	0.0957888	0.31518	0.906704	0.413672	15.172	44.6593	0.126971	2.84772	1.11504	0.5	0.5	14.6079	1.78843	2	1.30289	0.18349	0.340802	138.594	0.794691
834	female	67.8869	0.26334	66.6826	1.28939	1.18736	16.0559	0.45835	0.819603	0.338073	0.0330822	9.60904	1.31692	0.547782	25.8471	0.79	0.8	0.002	0.16	0.18	0.15	0.92	0.853	0.002024	0.0016	0.135	0.009	0.03	0.0291317	0.0149137	0.0827394	0.473559	0.816826	0.659593	14.894	43.6617	0.103341	2.61858	0.569768	0.5	0.5	19.0036	1.01254	2	0.96044	0.214143	0.353201	174.738	0.800093
835	female	58.6784	0.221041	61.9442	1.09655	0.708435	16.2931	0.37302	0.822948	0.329638	0.0332813	9.90344	1.28413	0.512535	16.8744	0.79	0.8	0.002	0.16	0.18	0.15	0.92	0.853	0.002024	0.0016	0.135	0.009	0.03	0.0248693	0.0142334	0.0887271	0.430248	0.892758	0.436668	14.935	43.0668	0.0835856	2.70116	1.14446	0.5	0.5	21.6562	0.375207	2	1.17362	0.159733	0.3769	80.1865	0.601892
836	female	65.7178	0.250739	41.3624	0.918731	1.3337	16.1894	0.323496	0.75524	0.350879	0.031616	10.0098	1.42988	0.564047	19.7868	0.79	0.8	0.002	0.16	0.18	0.15	0.92	0.853	0.002024	0.0016	0.135	0.009	0.03	0.0239919	0.0141052	0.0933726	0.476622	0.933212	0.291958	14.9583	45.4126	0.0985561	2.69505	1.12083	0.5	0.5	18.9797	1.60841	2	0.883114	0.232415	0.369161	270.59	0.826238
837	female	66.5306	0.249699	20.8387	1.03969	0.971582	16.3231	0.372834	0.688924	0.300226	0.0326945	9.64321	1.27904	0.456375	24.3252	0.747782	0.757247	0.00189312	0.196645	0.231303	0.192753	0.870834	0.807415	0.00191584	0.00151449	0.173477	0.0115652	0.0385506	0.0287712	0.010205	0.129473	0.465833	0.892438	0.290447	14.9783	43.5963	0.0849248	2.82481	0.682176	0.496256	0.496256	10.0903	0.858308	1.98504	0.881105	0.141252	0.411502	109.972	0.665252
838	female	64.7454	0.251383	74.4812	1.02674	0.900172	16.0486	0.365565	0.794302	0.339221	0.0314077	10.181	1.35863	0.507585	26.989	0.79	0.8	0.002	0.16	0.18	0.15	0.92	0.853	0.002024	0.0016	0.135	0.009	0.03	0.0245972	0.0135792	0.0885274	0.467648	0.83842	0.495116	15.077	45.1833	0.122081	2.5757	2.75044	0.5	0.5	17.6431	2.74686	2	0.6584	0.229279	0.378092	60.0249	0.866879
839	female	52.1618	0.198314	43.8805	0.88982	0.880851	16.2181	0.378348	0.770735	0.305201	0.0322612	10.1576	1.40703	0.537964	8.01896	0.79	0.8	0.002	0.16	0.18	0.15	0.92	0.853	0.002024	0.0016	0.135	0.009	0.03	0.0265072	0.0152211	0.0945728	0.355309	0.809558	0.520021	15.5262	44.1385	0.109275	2.72161	1.31883	0.5	0.5	18.7235	1.2178	2	1.46758	0.187324	0.363516	306.882	0.666641
840	female	73.6717	0.272226	32.6144	1.10573	0.995313	16.4508	0.370286	0.853836	0.377825	0.0289965	10.2194	1.28795	0.56622	31.2729	0.79	0.8	0.002	0.16	0.18	0.15	0.92	0.853	0.002024	0.0016	0.135	0.009	0.03	0.0250416	0.0136498	0.0887215	0.338657	0.981396	0.437288	14.9387	45.199	0.0954484	2.92754	0.638052	0.5	0.5	20.0533	0.660097	2	1.32232	0.18653	0.397541	207.919	0.815726
841	female	64.1092	0.236477	20.5811	1.06262	1.08101	16.4651	0.362756	0.706717	0.321746	0.0328938	9.81528	1.40966	0.489184	17.8278	0.746594	0.756045	0.00189011	0.197676	0.232746	0.193955	0.869452	0.806133	0.00191279	0.00151209	0.174559	0.0116373	0.038791	0.0272785	0.00996183	0.141912	0.358275	1.01506	0.360002	14.7992	44.4464	0.103244	2.77478	1.00765	0.496151	0.496151	25.5418	2.46524	1.98462	1.09331	0.16568	0.360246	83.7109	0.595541
842	female	64.7844	0.238447	28.1476	0.732654	1.02148	16.4831	0.314001	0.78864	0.325474	0.0314959	9.96898	1.19473	0.514576	23.0207	0.781464	0.791356	0.00197839	0.167409	0.190373	0.158644	0.910059	0.843783	0.00200213	0.00158271	0.14278	0.00951866	0.0317289	0.0267634	0.0144095	0.101737	0.32728	0.824289	0.303124	14.4671	46.0093	0.113539	2.84137	0.325651	0.499243	0.499243	12.1035	1.80589	1.99697	0.973383	0.114979	0.36521	89.5289	0.890419
843	female	72.1654	0.26738	36.3357	1.19839	0.91612	16.4286	0.351404	0.80434	0.349253	0.0319256	10.3106	1.36475	0.514076	23.5108	0.79	0.8	0.002	0.16	0.18	0.15	0.92	0.853	0.002024	0.0016	0.135	0.009	0.03	0.026038	0.014027	0.086435	0.292175	0.90059	0.595711	15.4013	44.3964	0.112515	2.93058	1.75755	0.5	0.5	36.0394	1.93938	2	1.05029	0.207416	0.34804	53.7465	0.741788
844	female	55.6824	0.21993	70.2781	1.30503	1.32622	15.9117	0.412917	0.76062	0.348594	0.0303153	9.72828	1.33899	0.49865	20.8776	0.79	0.8	0.002	0.16	0.18	0.15	0.92	0.853	0.002024	0.0016	0.135	0.009	0.03	0.0251206	0.0146514	0.0819125	0.235636	0.896395	0.589205	14.888	44.2198	0.120513	2.5256	1.31014	0.5	0.5	23.9111	1.82605	2	1.09819	0.184257	0.350469	161.73	0.637703
845	female	68.7008	0.273772	58.2404	0.942114	0.953756	15.8411	0.322035	0.7261	0.360299	0.0353723	9.4084	1.30895	0.548535	23.3118	0.79	0.8	0.002	0.16	0.18	0.15	0.92	0.853	0.002024	0.0016	0.135	0.009	0.03	0.0270528	0.0150511	0.0931531	0.375026	0.824241	0.35973	15.5069	43.6415	0.0985471	2.70586	1.05881	0.5	0.5	7.33694	1.32796	2	1.38762	0.152527	0.405369	137.088	0.656611
846	female	75.6173	0.274488	75.2666	0.603429	0.981628	16.5977	0.427219	0.80688	0.388086	0.030798	11.067	1.44071	0.57011	35.9139	0.79	0.8	0.002	0.16	0.18	0.15	0.92	0.853	0.002024	0.0016	0.135	0.009	0.03	0.0245831	0.0144519	0.0944024	0.415699	0.846974	0.378025	14.6861	46.1757	0.131062	2.97439	0.41313	0.5	0.5	30.3211	2.14579	2	0.563149	0.153624	0.352711	92.0297	0.91387
847	female	57.5107	0.219848	55.9642	1.29526	1.03601	16.1738	0.4342	0.707144	0.346036	0.0326746	9.75997	1.35266	0.48928	18.6579	0.79	0.8	0.002	0.16	0.18	0.15	0.92	0.853	0.002024	0.0016	0.135	0.009	0.03	0.0272161	0.0134523	0.082109	0.303687	0.888313	0.286582	15.2049	43.7999	0.0968757	2.88481	0.716824	0.5	0.5	23.006	1.54144	2	1.3537	0.188209	0.377384	219.143	0.788468
848	female	72.284	0.269493	38.1921	1.07694	0.994412	16.3775	0.32082	0.832589	0.342459	0.0316413	10.3138	1.32815	0.552946	21.8127	0.79	0.8	0.002	0.16	0.18	0.15	0.92	0.853	0.002024	0.0016	0.135	0.009	0.03	0.0267867	0.0154526	0.097086	0.449776	0.895095	0.578559	15.2802	43.5824	0.125523	2.91803	0.737786	0.5	0.5	8.19073	1.69419	2	0.777067	0.168003	0.351454	189.438	0.614685
849	female	57.9624	0.224654	65.1266	0.995529	1.19431	16.0626	0.396432	0.760937	0.331451	0.0334335	9.69884	1.26921	0.512789	18.2834	0.79	0.8	0.002	0.16	0.18	0.15	0.92	0.853	0.002024	0.0016	0.135	0.009	0.03	0.0230072	0.0131224	0.0873037	0.465628	0.865023	0.451455	14.839	45.217	0.0836414	2.70283	1.66457	0.5	0.5	23.1369	0.459588	2	1.57534	0.156011	0.362132	149.988	0.693493
850	female	63.5075	0.244455	29.3881	0.959355	0.818074	16.1181	0.424759	0.768457	0.385886	0.0336126	9.80182	1.2861	0.473473	18.3061	0.78718	0.797144	0.00199286	0.162448	0.183427	0.152856	0.916716	0.849955	0.00201678	0.00159429	0.13757	0.00917134	0.0305711	0.0264323	0.0140427	0.086113	0.373517	0.925253	0.465521	14.7107	43.6074	0.182462	2.65814	0.619794	0.49975	0.49975	14.6685	0.266359	1.999	1.27687	0.195851	0.375939	75.7952	0.660127
851	female	69.401	0.26305	25.4795	1.01677	0.850771	16.2429	0.383553	0.774203	0.33459	0.0318258	9.74242	1.35365	0.560367	22.2332	0.769168	0.778904	0.00194726	0.178082	0.205315	0.171096	0.89574	0.830507	0.00197063	0.00155781	0.153986	0.0102657	0.0342192	0.0252463	0.0123705	0.109626	0.414073	0.95853	0.579943	15.2894	44.5006	0.139124	3.03344	0.545477	0.498153	0.498153	19.3608	1.3935	1.99262	1.04448	0.182185	0.374855	123.449	0.856257
852	female	57.295	0.215368	19.0499	0.779016	1.09149	16.3105	0.375849	0.739916	0.302087	0.0332615	9.34969	1.38844	0.561622	17.5059	0.739538	0.7489	0.00187225	0.2038	0.24132	0.2011	0.861235	0.798514	0.00189472	0.0014978	0.18099	0.012066	0.0402201	0.0298146	0.0089703	0.141595	0.205375	0.851977	0.316606	15.0268	44.9292	0.124321	2.87963	0.599571	0.495525	0.495525	22.7466	1.28976	1.98211	1.05699	0.141997	0.400342	118.017	0.727868
853	female	65.3754	0.242139	31.1981	0.893657	1.14687	16.4314	0.405829	0.77252	0.326881	0.0341591	10.1099	1.36708	0.480204	21.2477	0.79	0.8	0.002	0.16	0.18	0.15	0.92	0.853	0.002024	0.0016	0.135	0.009	0.03	0.0252169	0.0130462	0.0875355	0.447537	0.820953	0.187772	15.0314	45.3249	0.119625	2.83164	0.593404	0.5	0.5	10.4888	0.968594	2	1.6363	0.154262	0.367524	78.6132	0.642197
854	female	65.9123	0.246112	22.5392	1.12311	1.06657	16.365	0.391459	0.801326	0.356203	0.0344961	9.74305	1.35024	0.516631	19.2045	0.755618	0.765183	0.00191296	0.189843	0.221781	0.184817	0.87996	0.815876	0.00193591	0.00153037	0.166335	0.011089	0.0369634	0.0291113	0.0113636	0.127178	0.420165	0.982314	0.444396	14.552	43.9398	0.0475555	2.81789	1.03229	0.496951	0.496951	12.5991	0.423135	1.98781	1.28276	0.169081	0.381031	85.0937	0.76263
855	female	75.6773	0.27213	40.3085	0.879822	0.930371	16.6761	0.328912	0.811604	0.374786	0.0334169	10.4998	1.37302	0.56926	31.635	0.79	0.8	0.002	0.16	0.18	0.15	0.92	0.853	0.002024	0.0016	0.135	0.009	0.03	0.0258376	0.0152128	0.0954663	0.218423	0.807235	0.444087	15.3235	43.3603	0.108677	2.76228	1.53469	0.5	0.5	19.1229	0.786624	2	0.848935	0.193616	0.358134	125.916	0.650994
856	female	50.2346	0.186683	29.7057	1.0907	1.1103	16.404	0.338132	0.773097	0.368014	0.0337282	10.0287	1.39337	0.476535	9.16415	0.788644	0.798627	0.00199657	0.161177	0.181648	0.151373	0.918421	0.851536	0.00202053	0.00159725	0.136236	0.0090824	0.0302747	0.0259161	0.0144732	0.097661	0.45901	0.784662	0.484336	14.3765	43.4186	0.113259	2.5835	0.632988	0.49988	0.49988	14.5312	1.02058	1.99952	0.763714	0.242354	0.370057	122.437	0.771498
857	female	57.636	0.226125	54.5077	1.08341	1.53111	15.9652	0.378933	0.79083	0.338931	0.0315722	9.39015	1.36874	0.490857	16.6403	0.79	0.8	0.002	0.16	0.18	0.15	0.92	0.853	0.002024	0.0016	0.135	0.009	0.03	0.0256275	0.013891	0.0996822	0.409889	0.785628	0.374783	15.0166	44.6356	0.108329	2.82896	0.489794	0.5	0.5	15.9521	1.07111	2	0.883892	0.170549	0.350682	237.864	0.771316
858	female	59.1837	0.216623	53.0933	0.754968	1.12505	16.5291	0.37841	0.810622	0.359927	0.0332588	10.2554	1.34271	0.500223	16.8795	0.79	0.8	0.002	0.16	0.18	0.15	0.92	0.853	0.002024	0.0016	0.135	0.009	0.03	0.027491	0.0150018	0.0949503	0.293552	0.925042	0.440947	15.1034	44.9085	0.133341	2.74555	0.880325	0.5	0.5	13.4852	2.38265	2	0.720379	0.161738	0.360634	116.836	0.777752
859	female	57.5321	0.220659	65.7446	1.2444	1.02338	16.1471	0.442143	0.794889	0.360524	0.0332031	9.78435	1.29993	0.490404	18.177	0.79	0.8	0.002	0.16	0.18	0.15	0.92	0.853	0.002024	0.0016	0.135	0.009	0.03	0.0250709	0.0141211	0.0882163	0.26793	0.810989	0.49963	14.9987	45.5143	0.143288	2.62826	0.676593	0.5	0.5	20.5168	0.845853	2	0.844014	0.18436	0.332198	173.731	0.58569
860	female	58.5199	0.221745	34.8934	0.846321	0.879891	16.2452	0.406643	0.77557	0.389098	0.032118	10.0301	1.37247	0.560214	11.8877	0.79	0.8	0.002	0.16	0.18	0.15	0.92	0.853	0.002024	0.0016	0.135	0.009	0.03	0.026513	0.0141638	0.083689	0.281046	0.880902	0.480515	15.1231	44.3691	0.113153	2.87839	0.836849	0.5	0.5	20.6083	3.46653	2	1.20255	0.200295	0.381486	91.386	0.519469
861	female	56.801	0.243756	79.5987	1.18484	0.994254	15.2651	0.398074	0.814321	0.346032	0.0298325	9.26467	1.3974	0.516318	26.0074	0.79	0.8	0.002	0.16	0.18	0.15	0.92	0.853	0.002024	0.0016	0.135	0.009	0.03	0.0262236	0.0161667	0.0939227	0.428974	0.883703	0.361094	15.0001	43.648	0.13237	2.70728	1.39688	0.5	0.5	22.7818	2.69837	2	0.973558	0.163044	0.37827	157.656	0.520024
862	female	74.5944	0.277447	50.1194	1.36981	0.898603	16.397	0.329925	0.775476	0.351715	0.0314632	10.2672	1.50806	0.531034	26.6992	0.79	0.8	0.002	0.16	0.18	0.15	0.92	0.853	0.002024	0.0016	0.135	0.009	0.03	0.0252973	0.0139557	0.0905393	0.352519	0.850611	0.510767	15.2659	45.5972	0.118189	2.70455	0.465218	0.5	0.5	9.16144	0.817738	2	0.840492	0.171229	0.34282	164.906	0.77261
863	female	69.8935	0.257077	28.1034	0.872584	0.97275	16.4887	0.404327	0.831029	0.340156	0.0339008	10.2436	1.49229	0.500436	22.0065	0.78126	0.791149	0.00197787	0.167586	0.190621	0.158851	0.909821	0.843563	0.00200161	0.0015823	0.142966	0.00953105	0.0317702	0.0249461	0.0126315	0.0961426	0.362441	0.918563	0.375988	15.1455	43.6686	0.130892	2.67703	0.715042	0.499225	0.499225	18.2185	0.936189	1.9969	1.09648	0.149788	0.403817	112.121	0.896322
864	female	59.053	0.224016	24.3957	0.983159	0.732299	16.2361	0.444802	0.7882	0.348285	0.0326425	9.79102	1.32269	0.49207	19.7093	0.764173	0.773846	0.00193462	0.182417	0.211384	0.176154	0.889923	0.825114	0.00195783	0.00154769	0.158538	0.0105692	0.0352307	0.0255901	0.0122477	0.115767	0.389968	0.971393	0.258531	14.3693	41.5835	0.109881	3.02245	1.17621	0.49771	0.49771	8.42771	1.2195	1.99085	0.633203	0.149318	0.402365	207.09	0.82248
865	female	57.3854	0.21793	23.6953	1.07657	0.988685	16.2271	0.392982	0.793144	0.368861	0.0329388	9.87115	1.39204	0.504122	14.5442	0.760946	0.770578	0.00192645	0.185219	0.215306	0.179422	0.886165	0.821629	0.00194956	0.00154116	0.16148	0.0107653	0.0358844	0.029111	0.0124014	0.11983	0.407314	0.888045	0.323678	14.7881	44.9194	0.137694	2.83228	0.739258	0.497423	0.497423	16.7488	1.60293	1.9897	0.748723	0.168019	0.384916	68.1912	0.73041
866	female	59.5115	0.225334	47.9753	0.903816	1.20428	16.2513	0.367706	0.824328	0.362242	0.0309352	9.99241	1.29468	0.521651	16.0526	0.79	0.8	0.002	0.16	0.18	0.15	0.92	0.853	0.002024	0.0016	0.135	0.009	0.03	0.0251403	0.0152962	0.0907718	0.414851	0.844622	0.49909	14.9405	45.7912	0.0879752	2.91319	0.777064	0.5	0.5	20.4871	1.7678	2	0.696357	0.165114	0.362745	61.2118	0.724529
867	female	71.5507	0.265302	31.2375	0.980115	0.945725	16.4224	0.375963	0.828954	0.365227	0.0295278	10.4711	1.45997	0.524023	27.2492	0.79	0.8	0.002	0.16	0.18	0.15	0.92	0.853	0.002024	0.0016	0.135	0.009	0.03	0.0255266	0.0145509	0.0863881	0.213472	0.902294	0.579752	15.0771	45.2627	0.13625	2.93817	1.09466	0.5	0.5	25.2707	0.975844	2	1.08527	0.187715	0.362544	158.959	0.747573
868	female	59.6687	0.224947	22.305	0.798561	0.884744	16.2867	0.362794	0.798204	0.324533	0.0320952	9.61994	1.40376	0.529721	16.1556	0.754539	0.76409	0.00191022	0.19078	0.223092	0.18591	0.878703	0.814711	0.00193315	0.00152818	0.167319	0.0111546	0.037182	0.0263339	0.0123903	0.132554	0.331571	1.02561	0.600607	14.702	43.7318	0.143971	2.63273	0.508655	0.496855	0.496855	8.96266	0.631139	1.98743	0.638264	0.133759	0.393705	186.457	0.815324
869	female	54.9193	0.201863	75.1525	1.28883	1.0095	16.4943	0.373005	0.796714	0.387161	0.0331044	10.8697	1.34005	0.526905	16.9979	0.79	0.8	0.002	0.16	0.18	0.15	0.92	0.853	0.002024	0.0016	0.135	0.009	0.03	0.0263261	0.0149483	0.0877486	0.409148	0.894654	0.27998	14.801	42.5824	0.112196	2.57644	0.53084	0.5	0.5	18.2029	0.529368	2	0.484247	0.189825	0.352659	105.927	0.825615
870	female	75.3119	0.279416	53.2158	1.06991	0.721877	16.4175	0.429758	0.851666	0.335816	0.0306429	10.2216	1.45956	0.551056	33.9589	0.79	0.8	0.002	0.16	0.18	0.15	0.92	0.853	0.002024	0.0016	0.135	0.009	0.03	0.0253054	0.0143984	0.094639	0.340412	0.962016	0.353297	14.867	44.6431	0.139638	2.90901	1.38741	0.5	0.5	16.1496	0.996361	2	0.999713	0.202804	0.351238	93.9219	0.865839
871	female	56.0774	0.220776	75.9414	0.952229	1.1925	15.9374	0.406907	0.861448	0.366891	0.0336621	9.91912	1.39318	0.568719	20.8788	0.79	0.8	0.002	0.16	0.18	0.15	0.92	0.853	0.002024	0.0016	0.135	0.009	0.03	0.0255412	0.0140746	0.0817217	0.382292	0.884844	0.435445	15.0444	43.4962	0.113025	2.67625	0.572872	0.5	0.5	14.0194	0.574448	2	1.05845	0.182852	0.369063	114.468	0.83075
872	female	71.985	0.271098	52.8228	0.824729	1.15674	16.2951	0.374453	0.873704	0.329654	0.0306418	9.7841	1.41344	0.545097	29.7928	0.79	0.8	0.002	0.16	0.18	0.15	0.92	0.853	0.002024	0.0016	0.135	0.009	0.03	0.0266573	0.0141396	0.088147	0.452523	0.915587	0.447287	15.0645	43.6366	0.140555	2.89564	2.25542	0.5	0.5	8.09501	0.500128	2	0.916308	0.158575	0.395785	135.098	0.542994
873	female	48.2544	0.193199	75.3963	0.763729	1.29598	15.804	0.347927	0.803456	0.359317	0.0325015	9.90753	1.25455	0.501133	15.1117	0.79	0.8	0.002	0.16	0.18	0.15	0.92	0.853	0.002024	0.0016	0.135	0.009	0.03	0.0254905	0.014692	0.0877859	0.342747	0.893563	0.322169	14.9629	44.9	0.0728475	2.62253	1.08761	0.5	0.5	14.4298	0.927617	2	0.998402	0.133325	0.37108	79.6848	0.692354
874	female	52.9033	0.20507	77.1205	0.786968	1.1509	16.0617	0.32108	0.821579	0.367382	0.0297363	10.3713	1.28766	0.481463	15.8691	0.79	0.8	0.002	0.16	0.18	0.15	0.92	0.853	0.002024	0.0016	0.135	0.009	0.03	0.0255046	0.0154072	0.0903053	0.474303	0.804357	0.558976	15.2107	42.6255	0.0987631	2.69898	0.745293	0.5	0.5	17.4629	1.18951	2	0.89704	0.146587	0.358588	52.5278	0.969359
875	female	67.0803	0.250869	42.2452	1.36275	0.864898	16.3521	0.354741	0.875038	0.338064	0.0317904	10.1529	1.30775	0.500523	20.2876	0.79	0.8	0.002	0.16	0.18	0.15	0.92	0.853	0.002024	0.0016	0.135	0.009	0.03	0.026468	0.0152931	0.0865006	0.354127	0.962366	0.336426	15.1834	43.4911	0.113263	2.91489	1.82575	0.5	0.5	13.1724	2.97054	2	1.16576	0.17922	0.3726	154.245	0.793495
876	female	60.3643	0.239939	57.0956	0.705423	0.91657	15.8613	0.378191	0.813581	0.340399	0.0308262	9.42701	1.34029	0.506869	21.241	0.79	0.8	0.002	0.16	0.18	0.15	0.92	0.853	0.002024	0.0016	0.135	0.009	0.03	0.0262126	0.0138267	0.0909692	0.415131	0.873537	0.468683	14.9093	44.4927	0.0761527	2.64066	0.427031	0.5	0.5	9.18679	0.854827	2	1.22829	0.14665	0.366259	70.3737	0.815387
877	female	51.4993	0.189685	25.3052	1.08411	1.14554	16.4772	0.404737	0.782238	0.340621	0.0323059	10.3186	1.31524	0.493517	8.69433	0.768365	0.778091	0.00194523	0.178779	0.206291	0.171909	0.894805	0.82964	0.00196857	0.00155618	0.154718	0.0103145	0.0343818	0.0275117	0.0130406	0.114673	0.374471	1.01021	0.194574	15.2459	44.0577	0.113294	2.63358	1.28261	0.498081	0.498081	13.2355	1.37993	1.99233	0.884222	0.184967	0.362133	81.4447	0.63339
878	female	50.4313	0.202651	74.8987	1.06713	1.2524	15.7752	0.394732	0.792624	0.380767	0.0328921	9.7086	1.37573	0.482114	14.4825	0.79	0.8	0.002	0.16	0.18	0.15	0.92	0.853	0.002024	0.0016	0.135	0.009	0.03	0.0248779	0.0135744	0.092324	0.315624	0.894644	0.209774	15.0764	44.4082	0.102364	2.79385	1.31264	0.5	0.5	8.49174	1.44716	2	0.996145	0.161413	0.351435	189.181	0.828434
879	female	67.7073	0.248588	22.816	0.824769	1.20926	16.5036	0.383677	0.783368	0.358439	0.0342681	10.0441	1.41301	0.559442	25.2596	0.756894	0.766475	0.00191619	0.188736	0.22023	0.183525	0.881446	0.817254	0.00193918	0.00153295	0.165173	0.0110115	0.0367051	0.0278129	0.0116499	0.128233	0.43662	0.956201	0.544169	15.3155	45.0506	0.073246	2.85549	1.28282	0.497064	0.497064	15.8898	0.845025	1.98827	0.928992	0.216328	0.409778	98.2393	0.790279
880	female	54.4724	0.195768	34.8717	1.09069	0.74246	16.6808	0.445842	0.842817	0.390201	0.0297076	10.3217	1.34437	0.487459	11.7106	0.79	0.8	0.002	0.16	0.18	0.15	0.92	0.853	0.002024	0.0016	0.135	0.009	0.03	0.0261567	0.0155274	0.0857365	0.17353	0.903901	0.534139	15.3102	44.64	0.114904	2.50429	1.07496	0.5	0.5	17.4869	1.74497	2	1.87718	0.178776	0.34508	31.6193	0.711877
881	female	68.9785	0.273387	51.6935	1.02007	1.30249	15.8843	0.37625	0.726027	0.330107	0.0329664	9.55542	1.46936	0.53407	27.4308	0.79	0.8	0.002	0.16	0.18	0.15	0.92	0.853	0.002024	0.0016	0.135	0.009	0.03	0.0240098	0.0140426	0.0861198	0.493659	0.988445	0.582681	14.6531	44.1791	0.0551343	2.71155	0.504674	0.5	0.5	5.89215	0.856819	2	1.07274	0.180251	0.354594	224.804	0.769979
882	female	59.9485	0.216455	23.5342	1.12351	0.978217	16.642	0.394452	0.843288	0.375408	0.0308521	10.204	1.2973	0.525415	14.2448	0.760203	0.769826	0.00192457	0.185863	0.216209	0.180174	0.8853	0.820827	0.00194766	0.00153965	0.162157	0.0108104	0.0360348	0.0244609	0.0124249	0.122649	0.334237	0.917296	0.475497	14.9991	43.2191	0.144866	2.78388	1.67658	0.497358	0.497358	7.73215	0.831485	1.98944	1.66326	0.181096	0.387475	106.606	0.790446
883	female	50.1692	0.187131	18.974	1.05979	0.726719	16.3737	0.34893	0.690457	0.318545	0.0334658	9.40945	1.33327	0.4916	9.7754	0.739189	0.748545	0.00187136	0.204104	0.241745	0.201455	0.860827	0.798137	0.00189382	0.00149709	0.181309	0.0120873	0.0402909	0.0312549	0.00884473	0.14857	0.151249	1.04134	0.446714	14.9839	44.2875	0.0748133	2.89991	2.23975	0.495494	0.495494	2.65713	0.199705	1.98199	0.694884	0.162908	0.410069	112.883	0.687795
884	female	61.9508	0.23257	18.1683	0.84342	1.14645	16.321	0.372479	0.698451	0.296495	0.0323876	9.15853	1.31846	0.486078	17.7056	0.735476	0.744786	0.00186196	0.207327	0.246257	0.205214	0.856503	0.794128	0.00188431	0.00148957	0.184693	0.0123129	0.0410429	0.0300498	0.00925806	0.148578	0.396476	0.980551	0.393288	15.0101	42.8291	0.128331	2.8235	0.713821	0.495165	0.495165	19.4447	0.740753	1.98067	0.904987	0.161861	0.429747	220.94	0.70593
885	female	58.2552	0.227627	63.1782	0.992532	0.991911	15.9976	0.345664	0.800412	0.340251	0.0321568	9.50362	1.27717	0.501574	18.2793	0.79	0.8	0.002	0.16	0.18	0.15	0.92	0.853	0.002024	0.0016	0.135	0.009	0.03	0.0247753	0.0140428	0.0849036	0.198726	0.929908	0.289006	14.6171	44.1307	0.0911028	2.61988	0.928291	0.5	0.5	19.1512	0.457652	2	1.12282	0.162207	0.366978	70.7084	0.685542
886	female	72.1003	0.271907	68.2254	1.14656	1.20521	16.2839	0.361578	0.891381	0.325756	0.0338688	10.1304	1.41931	0.50784	33.0435	0.79	0.8	0.002	0.16	0.18	0.15	0.92	0.853	0.002024	0.0016	0.135	0.009	0.03	0.0273489	0.0142522	0.0857437	0.39708	0.869506	0.36967	14.9916	44.6055	0.112654	2.91604	0.941156	0.5	0.5	24.628	0.61196	2	1.27537	0.158976	0.368818	79.0152	0.804327
887	female	68.3962	0.260447	30.4697	0.859611	1.00386	16.2053	0.372592	0.788028	0.346588	0.0337039	10.0454	1.36675	0.548602	23.0995	0.79	0.8	0.002	0.16	0.18	0.15	0.92	0.853	0.002024	0.0016	0.135	0.009	0.03	0.0251232	0.0143219	0.086479	0.44498	0.892755	0.484644	15.3796	45.3813	0.0800261	2.66949	0.695431	0.5	0.5	17.2862	1.36034	2	1.17249	0.214776	0.383675	99.1594	0.855482
888	female	62.1713	0.243571	65.0396	0.789301	1.20605	15.9765	0.353096	0.799397	0.345698	0.0295848	9.59773	1.37307	0.541336	22.0774	0.79	0.8	0.002	0.16	0.18	0.15	0.92	0.853	0.002024	0.0016	0.135	0.009	0.03	0.0235592	0.0148628	0.0946634	0.330035	0.868495	0.424091	15.2513	43.5061	0.0960583	2.726	0.493137	0.5	0.5	12.5259	0.567802	2	1.26691	0.190289	0.350563	261.999	0.694577
889	female	56.0664	0.212135	25.6129	0.850938	0.854424	16.2572	0.374635	0.731424	0.362377	0.0340075	10.0201	1.27344	0.520353	10.8927	0.769783	0.779527	0.00194882	0.177549	0.204568	0.170473	0.896456	0.83117	0.0019722	0.00155905	0.153426	0.0102284	0.0340947	0.0282487	0.0127005	0.10896	0.206154	0.894663	0.48373	14.6858	44.3191	0.0937133	2.93568	0.595792	0.498207	0.498207	24.8818	1.88729	1.99283	1.33551	0.175241	0.375737	118.611	0.648762
890	female	71.5725	0.266031	27.7305	0.994329	1.28106	16.4024	0.404701	0.812797	0.334534	0.0309248	10.081	1.32366	0.503545	28.6381	0.779542	0.789409	0.00197352	0.169078	0.192709	0.160591	0.907821	0.841708	0.00199721	0.00157882	0.144532	0.00963545	0.0321182	0.0260668	0.0147523	0.109468	0.391782	0.938947	0.403013	15.2792	43.3106	0.0833184	2.88924	0.991957	0.499073	0.499073	6.37337	0.989974	1.99629	0.77112	0.198073	0.393942	80.2541	0.84324
891	female	67.5782	0.254106	40.1607	0.892019	0.760112	16.3078	0.360603	0.849631	0.342752	0.0319024	10.2312	1.24008	0.548667	21.5428	0.79	0.8	0.002	0.16	0.18	0.15	0.92	0.853	0.002024	0.0016	0.135	0.009	0.03	0.0248039	0.0150489	0.0933056	0.462893	0.816811	0.201151	15.3846	43.6999	0.11682	2.72116	0.679193	0.5	0.5	16.2451	1.08918	2	1.16621	0.214721	0.345355	92.5944	0.725817
892	female	65.6347	0.241844	72.0071	1.08908	1.17544	16.474	0.418206	0.79866	0.357341	0.036708	10.5895	1.37982	0.541117	26.1863	0.79	0.8	0.002	0.16	0.18	0.15	0.92	0.853	0.002024	0.0016	0.135	0.009	0.03	0.0251374	0.0148644	0.0866327	0.385564	0.904039	0.526679	15.096	43.0399	0.122303	2.84752	1.39289	0.5	0.5	36.5207	0.548704	2	1.27578	0.160043	0.356748	60.5894	0.875715
893	female	56.3523	0.210909	18.0598	1.09184	0.803682	16.3459	0.351736	0.712044	0.314611	0.0346476	9.31171	1.2364	0.531899	14.2895	0.734975	0.744279	0.0018607	0.207761	0.246865	0.205721	0.855921	0.793587	0.00188303	0.00148856	0.185149	0.0123433	0.0411442	0.0298253	0.0094506	0.151897	0.370586	1.0001	0.466829	15.0711	44.318	0.143771	2.84791	1.19554	0.49512	0.49512	18.4275	1.06057	1.9805	0.807763	0.155345	0.41797	82.7058	0.715445
894	female	55.879	0.211284	50.2967	1.20344	1.01783	16.2626	0.387829	0.779951	0.35751	0.0319436	10.0681	1.38857	0.488303	12.6651	0.79	0.8	0.002	0.16	0.18	0.15	0.92	0.853	0.002024	0.0016	0.135	0.009	0.03	0.0273486	0.0153634	0.0983807	0.304693	0.923658	0.373425	15.3969	45.2143	0.133954	2.81941	1.16833	0.5	0.5	16.2464	0.550873	2	1.85309	0.209626	0.368251	221.114	0.741841
895	female	58.3054	0.228808	52.9692	1.46789	0.983874	15.9631	0.371136	0.753023	0.352421	0.0328672	9.44552	1.40891	0.504454	17.6352	0.79	0.8	0.002	0.16	0.18	0.15	0.92	0.853	0.002024	0.0016	0.135	0.009	0.03	0.0262378	0.0144563	0.089566	0.280219	0.908559	0.461396	15.1468	46.0432	0.145389	2.79082	0.539066	0.5	0.5	29.1835	0.791877	2	0.843208	0.205744	0.344507	93.319	0.901828
896	female	72.5803	0.271063	26.2834	1.18606	0.980249	16.3634	0.327365	0.800251	0.335324	0.0348189	10.0995	1.24441	0.555744	27.0963	0.772873	0.782656	0.00195664	0.174866	0.200813	0.167344	0.900054	0.834507	0.00198012	0.00156531	0.15061	0.0100406	0.0334688	0.0254972	0.0133726	0.110416	0.435318	1.04128	0.466695	15.2944	45.36	0.100649	2.92634	1.3685	0.498481	0.498481	19.7744	0.445664	1.99393	1.21539	0.160167	0.347845	147.105	0.748215
897	female	70.578	0.260751	41.5092	0.944844	0.861116	16.4521	0.43043	0.886811	0.407502	0.0322951	10.23	1.40929	0.53655	30.0404	0.79	0.8	0.002	0.16	0.18	0.15	0.92	0.853	0.002024	0.0016	0.135	0.009	0.03	0.0268636	0.0144255	0.0862966	0.325917	0.887184	0.219689	14.7967	45.653	0.0908968	2.66328	1.0152	0.5	0.5	14.0912	2.52952	2	1.26844	0.203748	0.334205	90.3318	0.765136
898	female	65.2785	0.264701	74.5131	0.98865	1.03275	15.7039	0.335241	0.805487	0.327457	0.0308077	9.78341	1.36876	0.532346	27.6859	0.79	0.8	0.002	0.16	0.18	0.15	0.92	0.853	0.002024	0.0016	0.135	0.009	0.03	0.0242613	0.0152731	0.0929519	0.490492	0.884899	0.400368	15.2281	45.0091	0.0994281	2.75949	0.622486	0.5	0.5	9.48172	1.36427	2	0.751433	0.211125	0.357805	181.323	0.62915
899	female	65.6215	0.257381	55.5423	1.07457	1.09059	15.9674	0.333639	0.730833	0.331917	0.0332045	9.54743	1.33617	0.457492	21.1188	0.79	0.8	0.002	0.16	0.18	0.15	0.92	0.853	0.002024	0.0016	0.135	0.009	0.03	0.027261	0.0142392	0.0811791	0.454343	0.958209	0.478915	15.3781	44.0221	0.0831222	2.61762	0.756458	0.5	0.5	33.3052	0.423148	2	1.09294	0.160151	0.366558	153.883	0.723231
900	female	57.1665	0.225814	64.7742	1.40199	0.879384	15.9109	0.431375	0.71698	0.360655	0.0287091	9.24763	1.4382	0.470402	19.297	0.79	0.8	0.002	0.16	0.18	0.15	0.92	0.853	0.002024	0.0016	0.135	0.009	0.03	0.0270883	0.0149541	0.09311	0.305151	0.928168	0.397834	14.8015	43.6837	0.152094	2.6021	0.842284	0.5	0.5	9.67291	2.82886	2	1.01324	0.158245	0.350642	159.296	0.689259
901	female	64.1191	0.238237	28.277	0.93796	0.850264	16.4055	0.441059	0.83723	0.354073	0.031548	10.166	1.4574	0.52768	19.2089	0.78206	0.791959	0.0019799	0.166892	0.189649	0.158041	0.910753	0.844427	0.00200366	0.00158392	0.142236	0.00948243	0.0316081	0.0278637	0.0137003	0.0942573	0.479539	0.866796	0.591197	14.6862	42.6236	0.10847	2.96649	1.92507	0.499296	0.499296	16.3874	0.465004	1.99719	0.830961	0.169222	0.350588	96.4255	0.619652
902	female	73.9063	0.279343	33.3604	0.764103	0.96933	16.2657	0.337815	0.78371	0.357418	0.0294869	10.0166	1.27033	0.505513	29.2531	0.79	0.8	0.002	0.16	0.18	0.15	0.92	0.853	0.002024	0.0016	0.135	0.009	0.03	0.0251762	0.0135866	0.0902512	0.492972	0.907546	0.539268	14.9772	45.6478	0.135122	2.99123	1.6636	0.5	0.5	35.8217	0.525722	2	0.682499	0.173722	0.361968	55.8052	0.934681
903	female	67.304	0.242937	26.3721	0.835684	0.700038	16.6446	0.417811	0.783317	0.3334	0.0339946	10.5289	1.32003	0.493759	24.7373	0.773281	0.78307	0.00195767	0.174512	0.200316	0.16693	0.90053	0.834948	0.00198117	0.00156614	0.150237	0.0100158	0.033386	0.0263583	0.0132282	0.107551	0.366301	0.932854	0.578949	14.721	44.1671	0.168854	2.99066	0.567382	0.498517	0.498517	29.7556	2.03029	1.99407	0.85434	0.184728	0.357813	107.385	0.71799
904	female	69.589	0.262392	69.6002	0.994646	0.905164	16.2853	0.36301	0.82954	0.345455	0.0336457	10.2391	1.34149	0.544686	27.7667	0.79	0.8	0.002	0.16	0.18	0.15	0.92	0.853	0.002024	0.0016	0.135	0.009	0.03	0.027325	0.0148014	0.0875754	0.36694	0.886282	0.466389	14.9431	43.5031	0.14405	2.75489	1.36308	0.5	0.5	11.8774	1.64176	2	1.42149	0.15881	0.356378	172.298	0.889877
905	female	69.5701	0.272104	74.5382	1.0604	1.03946	15.9898	0.354051	0.802517	0.356703	0.0313966	10.1365	1.30018	0.51033	32.9449	0.79	0.8	0.002	0.16	0.18	0.15	0.92	0.853	0.002024	0.0016	0.135	0.009	0.03	0.0265568	0.0155657	0.0896385	0.229692	0.845441	0.567583	15.5126	44.8481	0.104795	2.89741	1.45146	0.5	0.5	9.98046	1.03571	2	0.970707	0.195263	0.330691	112.235	0.659951
906	female	60.163	0.227278	41.5478	0.992816	1.10843	16.27	0.36904	0.762579	0.361177	0.0306134	10.1627	1.33513	0.509691	17.4321	0.79	0.8	0.002	0.16	0.18	0.15	0.92	0.853	0.002024	0.0016	0.135	0.009	0.03	0.0241492	0.0143851	0.0906579	0.609251	0.917086	0.363857	15.2103	44.2932	0.151639	2.52018	0.767902	0.5	0.5	11.3449	4.29236	2	0.643918	0.190403	0.392612	82.1165	0.772241
907	female	57.6013	0.219929	37.2234	1.3551	1.18065	16.1836	0.38863	0.848288	0.37087	0.031453	9.93432	1.32598	0.580182	11.6816	0.79	0.8	0.002	0.16	0.18	0.15	0.92	0.853	0.002024	0.0016	0.135	0.009	0.03	0.0254504	0.0138372	0.0838127	0.311316	0.884357	0.410415	15.0085	44.2552	0.108793	2.5272	1.20072	0.5	0.5	27.2536	0.862537	2	0.762492	0.153002	0.36653	138.634	0.792309
908	female	58.1346	0.223037	58.5572	1.32922	0.9794	16.1447	0.352756	0.787953	0.329899	0.0345186	9.51319	1.30069	0.535321	16.0107	0.79	0.8	0.002	0.16	0.18	0.15	0.92	0.853	0.002024	0.0016	0.135	0.009	0.03	0.0262607	0.0135021	0.0861564	0.349739	0.85141	0.505648	14.9852	44.9087	0.144066	2.7511	0.572698	0.5	0.5	13.073	1.05782	2	0.78918	0.177127	0.37129	53.151	0.659395
909	female	73.5927	0.265716	73.1579	0.980837	0.885414	16.6421	0.396598	0.809434	0.355751	0.0326044	10.7299	1.3552	0.505855	33.8659	0.79	0.8	0.002	0.16	0.18	0.15	0.92	0.853	0.002024	0.0016	0.135	0.009	0.03	0.0248881	0.0136458	0.0874131	0.342315	0.849531	0.531219	15.0078	44.3023	0.118892	2.64538	1.42588	0.5	0.5	8.62741	1.16608	2	0.934999	0.15332	0.328138	309.889	0.877676
910	female	56.7782	0.201119	73.7213	1.34056	0.765192	16.8021	0.421154	0.870226	0.346505	0.0321027	11.1125	1.36593	0.538479	16.8922	0.79	0.8	0.002	0.16	0.18	0.15	0.92	0.853	0.002024	0.0016	0.135	0.009	0.03	0.0245684	0.0146883	0.0901339	0.422994	0.83751	0.629208	15.0495	42.3618	0.139467	2.69831	0.9001	0.5	0.5	15.8763	1.7052	2	1.50742	0.198684	0.32946	94.2817	0.945198
911	female	58.1305	0.216205	29.2006	1.26736	1.22375	16.3972	0.385192	0.803235	0.383417	0.0312758	10.1258	1.4198	0.470642	16.4592	0.786316	0.796269	0.00199067	0.163198	0.184477	0.153731	0.91571	0.849022	0.00201456	0.00159254	0.138358	0.00922384	0.0307461	0.025881	0.0152475	0.103157	0.301624	0.894278	0.388294	15.3787	44.7387	0.112557	2.67656	1.97632	0.499673	0.499673	32.348	0.952236	1.99869	0.827697	0.15929	0.362897	190.689	0.688847
912	female	66.9701	0.250911	21.5514	0.926758	1.2458	16.3373	0.4185	0.722354	0.312902	0.0329687	9.72789	1.34372	0.537499	24.4918	0.751066	0.760573	0.00190143	0.193794	0.227312	0.189427	0.874659	0.810961	0.00192425	0.00152115	0.170484	0.0113656	0.0378854	0.027972	0.0116161	0.124531	0.453059	0.96275	0.274417	15.1243	44.4577	0.136927	2.54087	0.489299	0.496547	0.496547	36.2764	1.48793	1.9862	1.00088	0.14266	0.397081	292.156	0.740482
913	female	71.4765	0.278833	60.9215	0.896768	1.46516	16.0107	0.38326	0.808055	0.326742	0.0302888	9.37899	1.42908	0.560878	32.596	0.79	0.8	0.002	0.16	0.18	0.15	0.92	0.853	0.002024	0.0016	0.135	0.009	0.03	0.0261204	0.0138338	0.0873088	0.35106	0.898898	0.469311	15.0965	42.9461	0.141602	2.84391	0.699009	0.5	0.5	29.4158	0.693591	2	1.02453	0.174258	0.359626	199.955	0.83171
914	female	65.2691	0.267241	70.9966	0.984196	0.951666	15.628	0.377223	0.704607	0.31815	0.0328731	9.26592	1.31875	0.507875	25.7621	0.79	0.8	0.002	0.16	0.18	0.15	0.92	0.853	0.002024	0.0016	0.135	0.009	0.03	0.0265572	0.0135694	0.0899823	0.364667	0.861367	0.401233	14.8058	45.5249	0.0863405	2.89714	1.01399	0.5	0.5	3.72165	0.836324	2	0.927211	0.183389	0.362608	212.565	0.749615
915	female	59.6997	0.220395	34.2356	0.731726	1.02762	16.4583	0.401831	0.801839	0.360874	0.0337955	10.2953	1.40955	0.550519	14.6292	0.79	0.8	0.002	0.16	0.18	0.15	0.92	0.853	0.002024	0.0016	0.135	0.009	0.03	0.0233927	0.0149506	0.0940002	0.584542	0.872148	0.424087	14.91	44.9364	0.115845	2.7158	0.829189	0.5	0.5	11.3072	1.21913	2	0.698353	0.205669	0.360273	83.3398	0.797075
916	female	68.1748	0.26017	38.4242	0.976289	1.37896	16.1876	0.360662	0.837935	0.35334	0.0325425	10.0164	1.36076	0.526454	27.5367	0.79	0.8	0.002	0.16	0.18	0.15	0.92	0.853	0.002024	0.0016	0.135	0.009	0.03	0.0238461	0.0150134	0.0900723	0.365196	0.930117	0.515915	14.9852	43.9432	0.0918555	2.78363	0.53401	0.5	0.5	8.03144	2.6234	2	1.39762	0.175179	0.334655	66.0251	0.634188
917	female	64.0704	0.254574	79.4983	0.901823	1.13423	15.8643	0.323054	0.837122	0.350623	0.0314881	10.2118	1.31101	0.521567	30.2218	0.79	0.8	0.002	0.16	0.18	0.15	0.92	0.853	0.002024	0.0016	0.135	0.009	0.03	0.0260756	0.0155348	0.0858918	0.399285	0.879634	0.502926	15.009	45.5065	0.0987152	2.94594	0.700893	0.5	0.5	20.2635	1.79352	2	0.822036	0.140174	0.3378	232.157	0.626222
918	female	59.6308	0.238112	70.7146	0.679861	0.902384	15.825	0.389827	0.920419	0.3228	0.031067	9.53083	1.32523	0.560035	21.2966	0.79	0.8	0.002	0.16	0.18	0.15	0.92	0.853	0.002024	0.0016	0.135	0.009	0.03	0.0250118	0.0148443	0.088806	0.42404	0.907967	0.393577	14.7837	46.3105	0.108922	2.86459	0.833273	0.5	0.5	31.1383	0.560475	2	0.973237	0.177905	0.348889	133.773	0.747423
919	female	70.4682	0.275973	57.4248	1.01113	0.833166	15.9795	0.397677	0.741158	0.340731	0.0329135	9.41836	1.28966	0.52098	31.9904	0.79	0.8	0.002	0.16	0.18	0.15	0.92	0.853	0.002024	0.0016	0.135	0.009	0.03	0.0242327	0.0130482	0.0844632	0.349446	0.880136	0.487715	14.7689	44.271	0.083169	2.7221	1.46864	0.5	0.5	12.7184	1.27354	2	0.842118	0.158583	0.357791	80.7773	0.850562
920	female	49.5068	0.202639	72.2843	0.889513	0.909191	15.6304	0.34226	0.837577	0.313661	0.0301345	9.52404	1.41678	0.537565	15.7966	0.79	0.8	0.002	0.16	0.18	0.15	0.92	0.853	0.002024	0.0016	0.135	0.009	0.03	0.0247959	0.0146802	0.0832467	0.286062	0.896045	0.331421	14.782	43.9167	0.142518	2.83118	0.776557	0.5	0.5	9.08198	0.344895	2	1.20332	0.1757	0.36383	91.1284	0.725342
921	female	71.6065	0.268528	18.0914	0.92698	0.998663	16.3298	0.407489	0.723404	0.28933	0.0329383	9.42246	1.38916	0.504819	27.9657	0.735121	0.744427	0.00186107	0.207634	0.246688	0.205573	0.856091	0.793745	0.0018834	0.00148885	0.185016	0.0123344	0.0411147	0.029797	0.00974781	0.147582	0.248932	1.00507	0.448478	15.3973	42.9135	0.140402	2.56102	0.812611	0.495133	0.495133	18.8923	0.512771	1.98055	0.993348	0.138627	0.38587	138.396	0.701457
922	female	59.3266	0.216981	73.1009	0.964918	0.796336	16.5354	0.316368	0.82145	0.366446	0.0326024	10.5257	1.28013	0.568018	21.1346	0.79	0.8	0.002	0.16	0.18	0.15	0.92	0.853	0.002024	0.0016	0.135	0.009	0.03	0.0266902	0.0169516	0.0867954	0.273296	0.907144	0.188484	15.3346	43.0443	0.0662434	2.73061	1.54906	0.5	0.5	8.11385	1.67171	2	0.879342	0.190295	0.343709	265.29	0.869564
923	female	65.0892	0.242129	21.4153	1.441	0.881178	16.3957	0.330044	0.712499	0.338604	0.0335221	9.58826	1.33864	0.50572	20.547	0.750439	0.759938	0.00189985	0.194339	0.228074	0.190062	0.873929	0.810284	0.00192264	0.00151988	0.171056	0.0114037	0.0380124	0.0283869	0.0105441	0.12372	0.312614	1.01995	0.508325	15.1266	46.9144	0.122989	2.77504	0.917571	0.496492	0.496492	15.3508	0.755284	1.98598	1.43118	0.137117	0.411153	99.1914	0.712722
924	female	68.3619	0.273486	65.3649	1.06934	0.897514	15.8103	0.398274	0.795657	0.345868	0.0336467	9.36654	1.37242	0.518004	30.9945	0.79	0.8	0.002	0.16	0.18	0.15	0.92	0.853	0.002024	0.0016	0.135	0.009	0.03	0.0278398	0.0144387	0.0840416	0.378392	0.868309	0.36399	15.1208	44.3934	0.0770407	2.82337	1.26298	0.5	0.5	20.3843	0.674636	2	1.03259	0.198132	0.336164	219.929	0.627492
925	female	61.1777	0.226449	28.017	0.920493	0.986592	16.4366	0.362373	0.845964	0.359186	0.0358163	10.1214	1.38999	0.502385	12.4	0.780862	0.790746	0.00197687	0.167932	0.191105	0.159254	0.909358	0.843133	0.00200059	0.00158149	0.143329	0.00955524	0.0318508	0.025675	0.0131198	0.0999131	0.278835	0.965498	0.613919	14.9602	44.5957	0.066799	2.80137	2.12919	0.49919	0.49919	30.5639	0.684747	1.99676	0.516869	0.198038	0.353632	283.011	0.902913
926	female	74.7458	0.279209	28.6781	1.1248	1.06985	16.3617	0.377237	0.84266	0.356106	0.031302	10.1931	1.35909	0.515663	29.1554	0.783908	0.793831	0.00198458	0.165288	0.187403	0.156169	0.912906	0.846422	0.00200839	0.00158766	0.140552	0.00937014	0.0312338	0.0280096	0.013868	0.100173	0.305284	0.987675	0.710785	15.1103	43.2652	0.0756337	2.94061	1.2888	0.49946	0.49946	28.914	1.12725	1.99784	0.979826	0.151478	0.374909	130.491	0.847503
927	female	72.7462	0.268712	37.537	1.13172	0.934595	16.4536	0.348354	0.829061	0.377292	0.033399	10.1855	1.3486	0.5051	26.7221	0.79	0.8	0.002	0.16	0.18	0.15	0.92	0.853	0.002024	0.0016	0.135	0.009	0.03	0.0259365	0.0141301	0.0881665	0.400347	0.893101	0.504642	14.9343	45.4374	0.16551	2.77672	0.760705	0.5	0.5	6.62505	0.885983	2	1.5315	0.219799	0.380209	72.967	0.805601
928	female	63.9367	0.245196	26.0275	1.00006	1.05223	16.148	0.368459	0.827606	0.33253	0.0306544	9.84905	1.23762	0.552803	24.1226	0.771693	0.781461	0.00195365	0.17589	0.202246	0.168539	0.898681	0.833233	0.0019771	0.00156292	0.151685	0.0101123	0.0337077	0.0264762	0.0137033	0.113435	0.311317	0.84505	0.333473	14.892	42.8994	0.130035	2.62945	0.945241	0.498377	0.498377	13.4516	0.681124	1.99351	1.17868	0.161512	0.348379	114.739	0.677446
929	female	76.6735	0.27677	40.2881	0.871558	0.969398	16.6442	0.388105	0.820712	0.364987	0.0321489	10.6096	1.37913	0.534136	30.1657	0.79	0.8	0.002	0.16	0.18	0.15	0.92	0.853	0.002024	0.0016	0.135	0.009	0.03	0.0239139	0.0143601	0.0931776	0.356088	0.869287	0.282781	15.0263	43.3368	0.0941828	2.44091	1.56416	0.5	0.5	12.7504	2.27876	2	1.50616	0.224037	0.351068	203.407	0.929811
930	female	62.1317	0.225445	27.9404	1.32554	0.916375	16.6011	0.363536	0.83817	0.377276	0.0301246	10.4193	1.35715	0.548665	13.7737	0.780508	0.790388	0.00197597	0.168239	0.191534	0.159612	0.908947	0.842752	0.00199968	0.00158078	0.143651	0.0095767	0.0319223	0.0272241	0.0155046	0.0933488	0.345556	0.924574	0.38018	14.9795	43.2814	0.13382	3.02183	0.618038	0.499158	0.499158	12.3649	1.52633	1.99664	0.76438	0.160062	0.366178	266.884	0.614114
931	female	51.0416	0.196789	29.4322	1.00249	0.972538	16.105	0.381276	0.759166	0.349093	0.0322252	9.79083	1.41681	0.504221	9.50753	0.787383	0.79735	0.00199338	0.162271	0.18318	0.15265	0.916953	0.850175	0.0020173	0.0015947	0.137385	0.00915899	0.03053	0.0258043	0.0159852	0.0981588	0.396748	0.939632	0.378992	15.0721	43.915	0.0940719	2.56616	1.4639	0.499768	0.499768	7.58719	0.466876	1.99907	1.30926	0.206272	0.365465	120.855	0.764134
932	female	69.7839	0.268991	24.4644	0.807571	0.90759	16.1068	0.346577	0.823958	0.322699	0.02946	9.64136	1.28515	0.556545	27.7935	0.76449	0.774167	0.00193542	0.182143	0.211	0.175833	0.890292	0.825456	0.00195864	0.00154833	0.15825	0.01055	0.0351666	0.0273501	0.0123753	0.121711	0.341781	0.963211	0.520338	15.0627	46.9949	0.112055	2.79695	0.988706	0.497738	0.497738	21.4929	0.484439	1.99096	1.02355	0.185833	0.39717	119.78	0.886089
933	female	73.5051	0.26284	34.2963	0.907057	0.974706	16.7229	0.417202	0.811863	0.339205	0.0299042	10.5865	1.22927	0.517166	27.1186	0.79	0.8	0.002	0.16	0.18	0.15	0.92	0.853	0.002024	0.0016	0.135	0.009	0.03	0.0277469	0.0157736	0.0930081	0.322017	0.826874	0.378519	15.059	44.1064	0.12447	2.90269	0.876851	0.5	0.5	6.35833	0.609061	2	0.805078	0.15551	0.34668	164.13	0.690768
934	female	60.9778	0.230005	27.6725	1.66308	0.882795	16.2824	0.359098	0.838466	0.334853	0.035377	9.95591	1.44539	0.493377	16.8715	0.779274	0.789138	0.00197285	0.16931	0.193034	0.160862	0.907509	0.841419	0.00199652	0.00157828	0.144775	0.00965169	0.0321723	0.0286709	0.0141235	0.110985	0.357166	0.949901	0.2707	15.0445	42.629	0.115007	2.75467	0.60687	0.499049	0.499049	8.62036	0.631708	1.9962	1.59415	0.203493	0.375071	304.019	0.962988
935	female	57.0971	0.230351	78.3449	1.07941	1.04859	15.7439	0.402053	0.818436	0.346758	0.030757	10.1089	1.39568	0.520027	22.0471	0.79	0.8	0.002	0.16	0.18	0.15	0.92	0.853	0.002024	0.0016	0.135	0.009	0.03	0.028751	0.0140902	0.0890687	0.19022	0.935646	0.41554	15.3586	45.0363	0.153721	2.76217	1.74408	0.5	0.5	10.2765	2.79523	2	1.2386	0.187019	0.376762	118.705	0.885887
936	female	56.649	0.212846	41.6976	0.975364	0.866844	16.3141	0.377456	0.834712	0.383519	0.0283899	10.1666	1.2812	0.53582	12.0205	0.79	0.8	0.002	0.16	0.18	0.15	0.92	0.853	0.002024	0.0016	0.135	0.009	0.03	0.0258352	0.0149634	0.0864043	0.351161	0.834759	0.412917	14.9679	44.6018	0.0897433	2.75268	0.866011	0.5	0.5	11.5995	1.44164	2	1.14935	0.173199	0.351928	139.565	0.78639
937	female	68.9246	0.251295	34.6746	0.938838	0.786542	16.5613	0.356002	0.843585	0.379828	0.033329	10.5026	1.20786	0.528171	25.4329	0.79	0.8	0.002	0.16	0.18	0.15	0.92	0.853	0.002024	0.0016	0.135	0.009	0.03	0.0285961	0.014663	0.0900204	0.419968	0.935059	0.458418	14.9571	45.8615	0.0550893	2.78187	0.44857	0.5	0.5	12.7621	1.29918	2	0.60901	0.200867	0.333147	282.446	0.635931
938	female	70.2103	0.27239	53.3548	0.868632	1.12613	16.0548	0.368063	0.770771	0.354946	0.0324321	9.69167	1.32205	0.557301	31.9794	0.79	0.8	0.002	0.16	0.18	0.15	0.92	0.853	0.002024	0.0016	0.135	0.009	0.03	0.02655	0.0140028	0.0878816	0.342696	0.888074	0.36113	14.8428	43.7559	0.0677412	2.70239	1.17117	0.5	0.5	18.0074	0.962801	2	1.24705	0.226263	0.364741	55.0262	0.74761
939	female	66.3729	0.250869	53.2207	1.07722	0.939863	16.2657	0.397421	0.800901	0.360263	0.0316016	9.94479	1.38964	0.51086	25.7768	0.79	0.8	0.002	0.16	0.18	0.15	0.92	0.853	0.002024	0.0016	0.135	0.009	0.03	0.0251945	0.0130852	0.0905466	0.260941	0.84777	0.603575	14.9411	46.4987	0.0994574	2.77602	0.617371	0.5	0.5	15.5071	1.06461	2	0.807137	0.186645	0.343805	81.1434	0.677337
940	female	72.7357	0.279383	64.4888	1.29471	0.813307	16.1352	0.364872	0.800368	0.348452	0.0337513	9.89715	1.30487	0.566788	32.7996	0.79	0.8	0.002	0.16	0.18	0.15	0.92	0.853	0.002024	0.0016	0.135	0.009	0.03	0.0268472	0.0146742	0.0830597	0.257457	0.919785	0.20243	14.7023	44.9528	0.0969517	3.0428	0.731263	0.5	0.5	34.6282	2.1665	2	0.915857	0.13542	0.360572	149.485	0.75461
941	female	71.1342	0.267502	55.645	0.792315	0.899476	16.307	0.479813	0.817207	0.311227	0.0364938	9.69406	1.28803	0.515637	28.9957	0.79	0.8	0.002	0.16	0.18	0.15	0.92	0.853	0.002024	0.0016	0.135	0.009	0.03	0.0255435	0.0139149	0.0871634	0.19481	0.899412	0.145442	14.5995	43.0336	0.0815097	2.72064	1.01428	0.5	0.5	22.3193	1.68037	2	1.67101	0.152293	0.360331	207.57	0.772336
942	female	64.7211	0.244422	58.7105	0.931102	1.26359	16.2725	0.406868	0.739352	0.33674	0.0310986	9.77146	1.42396	0.503558	18.7089	0.79	0.8	0.002	0.16	0.18	0.15	0.92	0.853	0.002024	0.0016	0.135	0.009	0.03	0.0253735	0.0133522	0.0933021	0.355282	0.901811	0.554505	15.0746	43.1694	0.159024	2.62228	0.537075	0.5	0.5	12.2252	0.624413	2	1.15667	0.166655	0.373273	137.353	0.702666
943	female	71.2479	0.254905	25.1128	0.660629	1.05099	16.7185	0.418038	0.815591	0.344958	0.0335598	10.4687	1.35089	0.528616	25.5731	0.767478	0.777193	0.00194298	0.179549	0.207369	0.172807	0.893772	0.828682	0.0019663	0.00155439	0.155526	0.0103684	0.0345614	0.0268375	0.0127453	0.109351	0.392697	0.905356	0.703981	15.2398	45.1135	0.166669	2.97509	0.936791	0.498003	0.498003	15.6641	0.36177	1.99202	1.79896	0.178519	0.36544	205.767	0.945668
944	female	62.7966	0.238098	19.8227	1.07423	0.996393	16.2402	0.404842	0.735603	0.337932	0.0367321	9.27757	1.36314	0.491783	24.0092	0.7431	0.752506	0.00188126	0.200709	0.236993	0.197494	0.865382	0.802359	0.00190384	0.00150501	0.177745	0.0118496	0.0394988	0.026229	0.00990858	0.134203	0.316957	0.915953	0.324125	14.4266	43.8591	0.0604775	2.73478	1.35324	0.495841	0.495841	18.2067	1.55361	1.98338	0.799538	0.151501	0.409291	85.8228	0.673077
945	female	70.0922	0.265297	42.2423	0.981843	0.928365	16.2543	0.351167	0.822479	0.362651	0.0334332	10.3641	1.33205	0.525346	26.9593	0.79	0.8	0.002	0.16	0.18	0.15	0.92	0.853	0.002024	0.0016	0.135	0.009	0.03	0.0241726	0.0137379	0.0833331	0.645862	0.972193	0.631396	15.2228	43.7851	0.0854817	2.6837	0.551389	0.5	0.5	15.7707	0.370847	2	0.907686	0.208203	0.351332	438.018	0.720923
946	female	70.8616	0.267955	19.6737	0.847316	1.1238	16.262	0.423258	0.742342	0.295229	0.0356755	9.41174	1.38806	0.541571	29.1507	0.742413	0.751811	0.00187953	0.201305	0.237827	0.198189	0.864582	0.801618	0.00190208	0.00150362	0.178371	0.0118914	0.0396379	0.0297467	0.0105516	0.137128	0.481075	0.954466	0.358176	14.646	45.3927	0.0962168	2.77563	1.66738	0.49578	0.49578	17.9171	1.26021	1.98313	0.786295	0.173247	0.383014	101.208	0.727462
947	female	66.7358	0.25828	61.4729	1.01711	0.956096	16.0744	0.410105	0.704237	0.329845	0.0308834	9.73064	1.32727	0.487642	26.1294	0.79	0.8	0.002	0.16	0.18	0.15	0.92	0.853	0.002024	0.0016	0.135	0.009	0.03	0.0237977	0.0138166	0.0819524	0.297182	0.939567	0.394361	14.8998	46.3005	0.141907	2.90839	0.855341	0.5	0.5	28.0076	0.962247	2	1.12647	0.156364	0.345838	174.629	0.766119
948	female	66.3634	0.256881	51.9017	0.730255	1.05777	16.0731	0.354024	0.775603	0.337881	0.0322437	9.74744	1.36383	0.546917	22.6239	0.79	0.8	0.002	0.16	0.18	0.15	0.92	0.853	0.002024	0.0016	0.135	0.009	0.03	0.0281522	0.0147262	0.0878998	0.285459	0.868612	0.356578	14.9886	43.9556	0.0863875	2.83708	0.860503	0.5	0.5	6.84864	0.82772	2	0.864635	0.195103	0.365321	117.473	0.727772
949	female	67.9077	0.267215	77.5198	1.02247	0.863934	15.9415	0.366841	0.861786	0.341852	0.0317572	10.1036	1.47279	0.517782	29.5623	0.79	0.8	0.002	0.16	0.18	0.15	0.92	0.853	0.002024	0.0016	0.135	0.009	0.03	0.0248395	0.0138543	0.0897493	0.246092	0.835849	0.274625	14.6955	44.4072	0.14832	3.06795	1.32803	0.5	0.5	7.89133	1.13117	2	1.44511	0.182741	0.391179	136.829	0.826087
950	female	70.5531	0.251363	30.2552	0.961589	0.9952	16.7536	0.395081	0.776798	0.356642	0.0329243	10.5169	1.24706	0.531276	19.6445	0.79	0.8	0.002	0.16	0.18	0.15	0.92	0.853	0.002024	0.0016	0.135	0.009	0.03	0.0277629	0.0160473	0.0910452	0.253089	0.966817	0.187713	14.9786	44.0435	0.0969307	2.8489	0.317344	0.5	0.5	8.84064	0.540536	2	0.783609	0.190556	0.376566	64.4505	0.633914
951	female	62.2681	0.233241	51.7581	0.695407	0.964624	16.3392	0.395938	0.845069	0.347561	0.0325556	10.0052	1.35325	0.522998	19.9306	0.79	0.8	0.002	0.16	0.18	0.15	0.92	0.853	0.002024	0.0016	0.135	0.009	0.03	0.0272825	0.0142968	0.0826755	0.335174	0.912272	0.426148	14.4577	46.1601	0.131334	2.73708	1.05412	0.5	0.5	10.1789	0.360836	2	1.56577	0.161451	0.345339	106.986	0.67818
952	female	65.9565	0.24453	22.7798	0.637942	1.00313	16.4234	0.355435	0.673216	0.368487	0.0293908	9.9083	1.34621	0.547884	24.0399	0.756727	0.766306	0.00191576	0.188881	0.220433	0.183694	0.881251	0.817073	0.00193875	0.00153261	0.165325	0.0110217	0.0367389	0.0294392	0.012035	0.12431	0.231074	0.968938	0.369049	14.8856	45.1414	0.0984206	2.66233	0.992101	0.497049	0.497049	4.62821	0.758669	1.98821	1.09939	0.185975	0.34309	231.559	0.706819
953	female	73.7886	0.273386	25.8516	1.14998	1.08951	16.4288	0.443288	0.698323	0.316585	0.0340866	9.97021	1.2451	0.548247	31.6053	0.770883	0.780641	0.0019516	0.176593	0.203231	0.169359	0.897737	0.832358	0.00197502	0.00156128	0.152423	0.0101615	0.0338718	0.0264763	0.0123707	0.113994	0.376926	0.874659	0.42274	15.1436	44.8824	0.164244	2.77738	1.28133	0.498305	0.498305	15.1638	0.358627	1.99322	0.842447	0.156949	0.39936	101.817	0.720332
954	female	58.387	0.237206	79.2009	0.86696	1.03988	15.689	0.39536	0.887334	0.367747	0.0313541	9.97451	1.24097	0.506348	23.3737	0.79	0.8	0.002	0.16	0.18	0.15	0.92	0.853	0.002024	0.0016	0.135	0.009	0.03	0.0255676	0.0148652	0.0939946	0.393813	0.897079	0.465843	15.2198	43.4469	0.170585	2.76992	0.343977	0.5	0.5	9.22617	0.66794	2	0.983587	0.158206	0.374569	48.2454	0.671626
955	female	57.6338	0.216371	32.3214	0.871726	1.05651	16.3207	0.366431	0.853856	0.381263	0.0331038	10.0618	1.46199	0.486861	14.5152	0.79	0.8	0.002	0.16	0.18	0.15	0.92	0.853	0.002024	0.0016	0.135	0.009	0.03	0.0277573	0.0143776	0.0899368	0.274264	0.98661	0.696351	15.307	42.8562	0.126598	2.80335	1.29802	0.5	0.5	3.45286	2.32745	2	0.912677	0.188421	0.358803	106.318	0.725213
956	female	69.4985	0.261321	24.8821	1.16494	1.22521	16.308	0.387853	0.76377	0.34932	0.0376563	10.0943	1.33054	0.517088	24.9314	0.766415	0.776117	0.00194029	0.180472	0.20866	0.173883	0.892534	0.827534	0.00196357	0.00155223	0.156495	0.010433	0.0347767	0.0275397	0.0114767	0.11871	0.427777	1.02279	0.391372	14.9971	44.4534	0.105498	2.50745	0.957087	0.497908	0.497908	5.09267	1.44842	1.99164	0.957783	0.165137	0.385648	69.5402	0.696962
957	female	71.7728	0.264366	52.1212	0.911061	1.25308	16.477	0.384525	0.798604	0.336534	0.0329628	10.1488	1.49571	0.507607	29.4626	0.79	0.8	0.002	0.16	0.18	0.15	0.92	0.853	0.002024	0.0016	0.135	0.009	0.03	0.0244659	0.0141433	0.0886519	0.257274	0.895902	0.399659	15.4595	44.9301	0.145073	2.70325	0.595954	0.5	0.5	28.7124	1.06718	2	0.672129	0.212923	0.345017	78.7172	0.655796
958	female	57.8913	0.233317	77.7425	0.774382	0.893768	15.7519	0.361215	0.81747	0.320337	0.0335409	9.91139	1.52255	0.467659	23.9268	0.79	0.8	0.002	0.16	0.18	0.15	0.92	0.853	0.002024	0.0016	0.135	0.009	0.03	0.0253502	0.0140823	0.0875591	0.397228	0.858985	0.360368	15.1717	43.4486	0.122882	2.48501	1.33002	0.5	0.5	14.8216	0.718844	2	0.737776	0.183146	0.360893	105.006	0.647192
959	female	66.9741	0.250088	57.6525	1.08929	1.08228	16.3647	0.318504	0.828169	0.355176	0.0310339	9.80357	1.40469	0.51744	16.2995	0.79	0.8	0.002	0.16	0.18	0.15	0.92	0.853	0.002024	0.0016	0.135	0.009	0.03	0.026865	0.0149961	0.0819078	0.308559	0.953521	0.419596	14.9311	45.6309	0.129759	2.75044	2.87097	0.5	0.5	33.4396	0.818371	2	0.997192	0.168636	0.342229	242.618	0.609185
960	female	65.1485	0.241568	37.9391	0.692661	1.24857	16.4222	0.363058	0.833259	0.333614	0.0344197	10.2674	1.47775	0.498605	20.3196	0.79	0.8	0.002	0.16	0.18	0.15	0.92	0.853	0.002024	0.0016	0.135	0.009	0.03	0.0254827	0.0138999	0.0871716	0.407739	0.884069	0.453675	15.0267	43.4343	0.15276	2.63976	2.36877	0.5	0.5	17.6913	1.91821	2	1.06639	0.139313	0.353793	86.3106	0.729312
961	female	72.182	0.278862	31.7188	1.08657	0.959265	16.0887	0.442547	0.845311	0.358746	0.0333839	9.84308	1.39241	0.535543	25.3518	0.79	0.8	0.002	0.16	0.18	0.15	0.92	0.853	0.002024	0.0016	0.135	0.009	0.03	0.0270991	0.0162959	0.0912877	0.368888	0.869417	0.319591	15.6486	43.9341	0.11763	2.84207	2.76637	0.5	0.5	24.2573	1.1452	2	0.965623	0.147257	0.384375	189.73	0.75301
962	female	59.939	0.234474	54.1173	0.855646	1.1573	15.9885	0.342282	0.781988	0.352341	0.0320037	9.61642	1.42617	0.522004	17.9013	0.79	0.8	0.002	0.16	0.18	0.15	0.92	0.853	0.002024	0.0016	0.135	0.009	0.03	0.0231873	0.0125862	0.09151	0.232677	0.856743	0.421553	15.1987	43.1879	0.0951539	2.70074	1.06454	0.5	0.5	25.4412	1.65707	2	0.873044	0.187384	0.353592	253.652	0.694297
963	female	71.6554	0.272439	21.024	0.818703	1.06189	16.2177	0.364629	0.750407	0.323688	0.0320074	9.55474	1.36809	0.499078	30.8051	0.748636	0.758112	0.00189528	0.195904	0.230265	0.191888	0.871829	0.808337	0.00191802	0.00151622	0.172699	0.0115133	0.0383776	0.0313756	0.010538	0.129704	0.409165	0.967429	0.368455	14.9474	44.5019	0.158703	2.63851	2.0962	0.496332	0.496332	8.05927	0.495178	1.98534	1.07463	0.160983	0.393536	140.414	0.804541
964	female	72.311	0.278764	57.8034	0.883403	0.997356	16.1059	0.389241	0.829198	0.335845	0.031906	9.61035	1.29163	0.537904	26.8506	0.79	0.8	0.002	0.16	0.18	0.15	0.92	0.853	0.002024	0.0016	0.135	0.009	0.03	0.0266817	0.0138206	0.0891422	0.219907	0.79752	0.424814	15.3161	43.6801	0.119864	2.7371	0.825757	0.5	0.5	31.7695	1.40502	2	0.84388	0.150394	0.345476	278.117	0.700926
965	female	57.4441	0.21536	38.7328	1.04799	1.14211	16.332	0.344337	0.899858	0.361052	0.0319084	10.0443	1.26837	0.489647	12.8476	0.79	0.8	0.002	0.16	0.18	0.15	0.92	0.853	0.002024	0.0016	0.135	0.009	0.03	0.0276888	0.0147359	0.0891625	0.384909	0.899299	0.631004	15.1036	43.8797	0.121513	2.83767	0.850838	0.5	0.5	9.79056	1.62328	2	1.04107	0.194731	0.35959	161.421	0.860624
966	female	74.0017	0.276002	45.6102	0.94783	0.884082	16.3744	0.389671	0.887958	0.345793	0.0323877	10.3378	1.35756	0.487674	31.0738	0.79	0.8	0.002	0.16	0.18	0.15	0.92	0.853	0.002024	0.0016	0.135	0.009	0.03	0.0265038	0.0153372	0.0886471	0.302634	0.985338	0.463785	14.9452	43.9805	0.130775	2.80321	1.14612	0.5	0.5	14.3408	1.71277	2	0.731571	0.17652	0.384367	101.384	0.73664
967	female	60.492	0.229552	37.8298	1.00933	1.13732	16.2334	0.367837	0.855115	0.36978	0.034711	9.96882	1.29666	0.529731	12.7635	0.79	0.8	0.002	0.16	0.18	0.15	0.92	0.853	0.002024	0.0016	0.135	0.009	0.03	0.0263303	0.0143199	0.0920645	0.312778	0.922529	0.310245	14.8218	44.3256	0.118425	2.99914	0.707371	0.5	0.5	13.0265	1.55688	2	0.99322	0.166625	0.333517	332.239	0.792486
968	female	58.3184	0.23186	73.3902	1.06045	1.22587	15.8595	0.399389	0.788654	0.353125	0.0320667	9.77609	1.2642	0.551455	21.0707	0.79	0.8	0.002	0.16	0.18	0.15	0.92	0.853	0.002024	0.0016	0.135	0.009	0.03	0.0256804	0.014547	0.0897467	0.373856	0.887128	0.43597	15.0161	44.4275	0.139396	2.97718	0.695473	0.5	0.5	10.1037	1.41212	2	1.3766	0.186971	0.367546	95.3183	0.769893
969	female	64.6176	0.245414	73.384	1.01619	0.818327	16.2265	0.378932	0.7685	0.344562	0.0338607	10.3639	1.29974	0.507949	27.5087	0.79	0.8	0.002	0.16	0.18	0.15	0.92	0.853	0.002024	0.0016	0.135	0.009	0.03	0.0252628	0.0149853	0.0829875	0.323287	0.820416	0.363184	14.4223	44.5673	0.103875	2.53048	0.867893	0.5	0.5	9.41714	0.791199	2	1.08758	0.187798	0.349493	84.9096	0.848702
970	female	74.082	0.278895	53.3846	0.945675	1.02098	16.2981	0.366059	0.843508	0.379972	0.0309981	9.90059	1.36142	0.506415	31.9196	0.79	0.8	0.002	0.16	0.18	0.15	0.92	0.853	0.002024	0.0016	0.135	0.009	0.03	0.0261347	0.0130784	0.0849039	0.195889	0.873966	0.42702	14.7993	45.4864	0.105032	2.77241	0.690183	0.5	0.5	8.30534	1.04043	2	0.732078	0.197401	0.350885	62.9986	0.646523
971	female	53.9638	0.228019	72.1137	1.00901	0.919259	15.3839	0.376555	0.814733	0.326172	0.0318414	9.27126	1.33211	0.525854	19.909	0.79	0.8	0.002	0.16	0.18	0.15	0.92	0.853	0.002024	0.0016	0.135	0.009	0.03	0.0250014	0.0140655	0.0854237	0.0939359	0.883629	0.316959	15.4059	41.8289	0.1401	2.83939	1.52725	0.5	0.5	10.8836	0.450537	2	1.27384	0.148779	0.337564	245.668	0.701363
972	female	75.1364	0.277556	21.1733	1.25479	1.06399	16.4532	0.392551	0.731775	0.338123	0.0355988	9.67516	1.35998	0.567372	28.3006	0.749323	0.758809	0.00189702	0.195307	0.22943	0.191191	0.87263	0.80908	0.00191979	0.00151762	0.172072	0.0114715	0.0382383	0.0289348	0.010434	0.13453	0.345145	0.921691	0.516065	14.6013	43.7095	0.0971382	2.78396	1.29269	0.496393	0.496393	17.0206	1.50841	1.98558	0.778416	0.170386	0.364986	108.908	0.669258
973	female	63.9531	0.232812	34.3355	0.948412	1.05758	16.574	0.416623	0.870714	0.371803	0.0308193	10.3057	1.36971	0.536649	16.8012	0.79	0.8	0.002	0.16	0.18	0.15	0.92	0.853	0.002024	0.0016	0.135	0.009	0.03	0.0255371	0.0150189	0.0921893	0.468514	0.89183	0.49293	14.8227	45.0767	0.12266	2.96106	1.75416	0.5	0.5	14.364	0.513787	2	1.0681	0.199363	0.346533	113.795	0.759552
974	female	71.2455	0.260916	42.6056	1.13826	1.15451	16.5245	0.361399	0.832525	0.357986	0.0305356	10.3604	1.38851	0.477345	22.3827	0.79	0.8	0.002	0.16	0.18	0.15	0.92	0.853	0.002024	0.0016	0.135	0.009	0.03	0.0248395	0.0150503	0.0868245	0.389337	0.95905	0.578483	15.1256	45.5454	0.18456	2.69293	0.370767	0.5	0.5	9.43991	1.9026	2	1.12425	0.178868	0.372604	168.822	0.877175
975	female	65.5681	0.245033	64.2622	1.28034	0.990848	16.3581	0.383667	0.745896	0.331615	0.0303582	9.94249	1.36298	0.508192	22.5002	0.79	0.8	0.002	0.16	0.18	0.15	0.92	0.853	0.002024	0.0016	0.135	0.009	0.03	0.0264606	0.0148393	0.08433	0.215507	0.910443	0.431669	14.919	44.6618	0.0674081	2.86851	0.872335	0.5	0.5	16.0382	0.487474	2	0.594638	0.182805	0.379334	106.048	0.712409
976	female	54.4533	0.215175	74.2701	1.17636	0.988051	15.908	0.39847	0.826512	0.36456	0.034908	9.96786	1.36791	0.52703	18.1876	0.79	0.8	0.002	0.16	0.18	0.15	0.92	0.853	0.002024	0.0016	0.135	0.009	0.03	0.024702	0.0136641	0.0877135	0.224659	0.923519	0.59221	15.026	44.132	0.0923811	3.02936	1.02339	0.5	0.5	23.31	0.977335	2	1.19088	0.154262	0.353246	80.987	0.586542
977	female	71.8563	0.264416	38.6754	0.822047	1.02101	16.485	0.371277	0.831166	0.361046	0.0312469	10.3424	1.39304	0.491184	21.8212	0.79	0.8	0.002	0.16	0.18	0.15	0.92	0.853	0.002024	0.0016	0.135	0.009	0.03	0.0252038	0.014747	0.0983205	0.263534	0.897084	0.506432	15.1901	44.3622	0.143064	2.92432	0.734915	0.5	0.5	36.8859	2.52817	2	1.83945	0.187551	0.352187	235.454	0.802442
978	female	70.4763	0.265476	55.6919	1.15338	1.10373	16.2933	0.386189	0.824432	0.339345	0.0319464	9.92512	1.36031	0.484321	28.9209	0.79	0.8	0.002	0.16	0.18	0.15	0.92	0.853	0.002024	0.0016	0.135	0.009	0.03	0.0258798	0.0145694	0.0933507	0.336376	0.803638	0.546884	14.9709	42.1735	0.0987017	2.73501	1.21234	0.5	0.5	26.5692	1.32252	2	1.23927	0.152796	0.356325	147.739	0.820053
979	female	72.01	0.268148	23.4282	1.17649	1.06122	16.3874	0.409301	0.795226	0.370723	0.0357532	9.78391	1.37746	0.498319	26.2517	0.759715	0.769331	0.00192333	0.186287	0.216802	0.180669	0.884731	0.8203	0.00194641	0.00153866	0.162602	0.0108401	0.0361337	0.029213	0.0126205	0.122462	0.373549	0.871192	0.338688	15.049	43.3244	0.104838	2.51265	1.18134	0.497314	0.497314	19.0982	0.819606	1.98927	1.0741	0.185062	0.377792	134.715	0.809756
980	female	63.3653	0.232378	28.716	0.964793	0.792321	16.5131	0.312655	0.865688	0.355223	0.0349689	10.5114	1.35386	0.499644	21.533	0.784083	0.794008	0.00198502	0.165136	0.18719	0.155992	0.913109	0.846611	0.00200884	0.00158802	0.140393	0.00935952	0.0311984	0.0276012	0.0138202	0.102156	0.499296	0.910779	0.564773	15.2253	43.3798	0.0732612	2.76526	1.05552	0.499475	0.499475	26.3672	3.42695	1.9979	0.643707	0.152129	0.357788	138.839	0.644895
981	female	49.7207	0.183728	77.1068	1.35326	1.00209	16.4506	0.42075	0.894376	0.361259	0.0336324	10.9222	1.38813	0.537185	11.1125	0.79	0.8	0.002	0.16	0.18	0.15	0.92	0.853	0.002024	0.0016	0.135	0.009	0.03	0.0265577	0.0147169	0.0945579	0.173297	0.829253	0.392727	14.9016	43.4192	0.121416	2.77904	1.07086	0.5	0.5	8.13534	1.60503	2	1.08959	0.158568	0.387528	86.0088	0.855871
982	female	71.3246	0.25877	34.7488	0.811746	1.33326	16.6021	0.341488	0.833157	0.363409	0.0347385	10.614	1.56736	0.574037	23.3446	0.79	0.8	0.002	0.16	0.18	0.15	0.92	0.853	0.002024	0.0016	0.135	0.009	0.03	0.025757	0.0142953	0.0928414	0.416869	0.95703	0.548618	14.9382	44.2985	0.0583384	2.9898	1.44041	0.5	0.5	14.0519	0.77728	2	1.08999	0.22203	0.341628	137.407	0.91197
983	female	62.9824	0.246127	75.5752	1.06247	1.26813	15.9967	0.391451	0.821221	0.364475	0.0297718	10.2234	1.37254	0.500805	24.9482	0.79	0.8	0.002	0.16	0.18	0.15	0.92	0.853	0.002024	0.0016	0.135	0.009	0.03	0.0264286	0.0145803	0.0765471	0.443022	0.856202	0.454735	14.8968	46.4938	0.129249	2.67024	0.501348	0.5	0.5	11.939	0.431712	2	0.885658	0.173914	0.359246	143.022	0.910213
984	female	62.8771	0.241169	49.3809	1.03565	1.16915	16.1467	0.346706	0.842128	0.347927	0.029991	9.70627	1.43124	0.493043	20.1093	0.79	0.8	0.002	0.16	0.18	0.15	0.92	0.853	0.002024	0.0016	0.135	0.009	0.03	0.0252774	0.0152175	0.0976717	0.312222	0.915448	0.521309	15.1182	43.089	0.14001	2.52275	0.66052	0.5	0.5	10.1074	0.89496	2	1.18739	0.119563	0.394084	163.503	0.742092
985	female	73.0028	0.277519	21.0803	1.0024	0.986834	16.219	0.349404	0.746203	0.317384	0.0308897	9.40891	1.28121	0.52742	31.2328	0.748895	0.758375	0.00189594	0.195679	0.22995	0.191625	0.872131	0.808617	0.00191869	0.00151675	0.172463	0.0114975	0.038325	0.0306222	0.010395	0.138073	0.281699	0.890866	0.429713	15.3437	44.3989	0.110761	2.69323	2.24858	0.496355	0.496355	17.725	0.351068	1.98543	1.35686	0.133796	0.412349	153.642	0.818951
986	female	66.9317	0.261468	71.7776	0.936163	1.55257	15.9995	0.423624	0.78563	0.332973	0.034543	10.0152	1.28922	0.542297	27.9847	0.79	0.8	0.002	0.16	0.18	0.15	0.92	0.853	0.002024	0.0016	0.135	0.009	0.03	0.0274762	0.0145826	0.0874093	0.432682	0.884671	0.455255	14.7421	45.2649	0.128738	2.65958	0.990824	0.5	0.5	7.71043	1.30708	2	1.32992	0.158814	0.354829	133.106	0.820657
987	female	65.9614	0.258656	58.8421	1.04103	0.80457	15.9692	0.341068	0.781894	0.33181	0.029848	9.43745	1.40779	0.545386	26.1334	0.79	0.8	0.002	0.16	0.18	0.15	0.92	0.853	0.002024	0.0016	0.135	0.009	0.03	0.026124	0.0131524	0.0904657	0.303928	0.925241	0.44259	15.509	45.7364	0.139863	2.65744	0.475113	0.5	0.5	6.7758	0.667426	2	1.12328	0.190437	0.355121	47.31	0.699369
988	female	67.069	0.24715	66.5508	1.17332	0.9929	16.4733	0.401625	0.804363	0.309731	0.0296925	10.4508	1.3813	0.539698	22.623	0.79	0.8	0.002	0.16	0.18	0.15	0.92	0.853	0.002024	0.0016	0.135	0.009	0.03	0.0256983	0.0156902	0.0788972	0.304908	0.895865	0.51392	14.9371	43.7474	0.0812797	2.92394	1.44788	0.5	0.5	15.7194	0.485443	2	0.762999	0.166823	0.347092	46.9404	0.748941
989	female	61.7833	0.232744	18.1023	1.31362	1.06489	16.2928	0.398911	0.715757	0.293102	0.0319943	9.31038	1.43008	0.507512	20.5472	0.735171	0.744477	0.00186119	0.207591	0.246627	0.205523	0.856149	0.793799	0.00188353	0.00148895	0.18497	0.0123314	0.0411045	0.0267696	0.0093629	0.145423	0.442044	1.0659	0.395571	14.8623	44.8107	0.0555383	2.73842	0.47224	0.495138	0.495138	4.98589	0.844085	1.98057	0.900202	0.164567	0.364411	164.265	0.755576
990	female	65.7657	0.244619	19.3677	1.06512	0.716773	16.3966	0.373484	0.801666	0.320158	0.033336	9.47505	1.3357	0.486589	22.8845	0.741003	0.750383	0.00187596	0.202529	0.239541	0.199617	0.86294	0.800095	0.00189847	0.00150077	0.179656	0.011977	0.0399235	0.0252301	0.0100984	0.143474	0.219316	1.02819	0.443253	14.5226	45.4749	0.105802	3.10292	0.771268	0.495655	0.495655	26.4649	1.83038	1.98263	1.02545	0.143254	0.382004	57.195	0.70605
991	female	71.4778	0.275452	48.1824	1.10979	0.86506	16.1088	0.359439	0.772004	0.366842	0.0323934	10.0158	1.36537	0.506156	24.8245	0.79	0.8	0.002	0.16	0.18	0.15	0.92	0.853	0.002024	0.0016	0.135	0.009	0.03	0.0243179	0.0135426	0.0832211	0.37399	0.843401	0.636929	14.8301	44.4813	0.139982	2.5396	0.752223	0.5	0.5	21.5545	0.685189	2	0.694197	0.167857	0.354622	179.345	0.83829
992	female	72.9067	0.267729	39.9356	0.758533	1.09233	16.502	0.391791	0.832428	0.33326	0.0310981	10.3423	1.28331	0.488973	29.9632	0.79	0.8	0.002	0.16	0.18	0.15	0.92	0.853	0.002024	0.0016	0.135	0.009	0.03	0.028989	0.0148801	0.0959892	0.243688	0.98731	0.432266	15.0205	44.1108	0.102247	2.65486	1.71274	0.5	0.5	11.6034	1.557	2	1.47094	0.189925	0.36669	47.4086	0.780364
993	female	67.2375	0.250223	35.5187	0.877015	0.943597	16.3924	0.411878	0.865979	0.331992	0.0320689	10.3053	1.41517	0.53846	16.5786	0.79	0.8	0.002	0.16	0.18	0.15	0.92	0.853	0.002024	0.0016	0.135	0.009	0.03	0.0252715	0.0145074	0.0892805	0.51444	0.946472	0.510098	14.3837	44.2709	0.0802353	2.58283	0.751283	0.5	0.5	16.9805	0.972529	2	1.00588	0.189239	0.40118	139.984	0.723863
994	female	56.0933	0.22736	69.4838	1.34072	0.951983	15.7072	0.3978	0.786891	0.327871	0.0305457	9.46024	1.27675	0.555807	19.8901	0.79	0.8	0.002	0.16	0.18	0.15	0.92	0.853	0.002024	0.0016	0.135	0.009	0.03	0.0255599	0.0149611	0.0965807	0.450063	0.882495	0.437933	14.9887	43.5995	0.0862372	2.48842	0.574682	0.5	0.5	14.7408	0.54049	2	0.696125	0.173082	0.380506	119.059	0.883925
995	female	63.9738	0.233255	62.8429	1.20065	1.23543	16.561	0.369041	0.790787	0.362871	0.031511	10.213	1.28744	0.495188	22.5639	0.79	0.8	0.002	0.16	0.18	0.15	0.92	0.853	0.002024	0.0016	0.135	0.009	0.03	0.0257072	0.0139532	0.0858908	0.319638	0.9017	0.47572	15.1054	46.121	0.120666	2.6455	0.670568	0.5	0.5	20.4245	1.68753	2	0.738605	0.169129	0.37393	212.338	0.65262
996	female	68.5293	0.257069	57.2575	0.819996	1.18788	16.3273	0.378504	0.821936	0.327856	0.0315046	9.69814	1.37193	0.458353	25.5581	0.79	0.8	0.002	0.16	0.18	0.15	0.92	0.853	0.002024	0.0016	0.135	0.009	0.03	0.0253942	0.0142719	0.0883047	0.365153	0.883119	0.49271	15.2165	44.0507	0.108385	2.54847	1.39512	0.5	0.5	12.9177	2.32173	2	0.589198	0.154852	0.357952	120.604	0.688751
997	female	72.328	0.271388	38.8706	1.45812	1.12249	16.3252	0.356533	0.847404	0.341807	0.0348495	10.1856	1.4761	0.535173	28.3168	0.79	0.8	0.002	0.16	0.18	0.15	0.92	0.853	0.002024	0.0016	0.135	0.009	0.03	0.025542	0.0153415	0.0877327	0.301488	0.892103	0.56435	15.2422	44.5065	0.101525	2.52873	0.98926	0.5	0.5	30.4354	1.23207	2	0.833577	0.161447	0.368	161.823	0.755842
998	female	74.1196	0.274634	27.888	1.31144	1.55251	16.4282	0.386725	0.761072	0.330924	0.0334385	10.3094	1.26978	0.520551	30.7238	0.780267	0.790144	0.00197536	0.168448	0.191827	0.159856	0.908666	0.842491	0.00199906	0.00158029	0.14387	0.00959136	0.0319712	0.0267016	0.0124342	0.0913037	0.352933	0.913505	0.547141	15.8314	45.5598	0.132174	2.71979	0.468891	0.499137	0.499137	14.1654	1.46652	1.99655	1.71049	0.216587	0.358237	116.676	0.831202
999	female	66.6578	0.252987	63.0384	1.08713	1.20716	16.2322	0.420044	0.786297	0.34772	0.0344269	9.67368	1.38399	0.561981	26.7469	0.79	0.8	0.002	0.16	0.18	0.15	0.92	0.853	0.002024	0.0016	0.135	0.009	0.03	0.0263053	0.0139235	0.0845591	0.396191	0.939134	0.546489	15.1327	46.4858	0.101752	2.7733	2.47997	0.5	0.5	23.7419	0.351427	2	0.811589	0.17654	0.352516	99.1079	0.788131
[truncated: 19 more columns]
