# Supplementary material for: A Physiologically Based Pharmacokinetic Model of Isoniazid and Its Application in Individualizing Tuberculosis Chemotherapy
Source: Antimicrob Agents Chemother. 2016 Sep 23;60(10):6134–45. doi: 10.1128/AAC.00508-16 (PMC5038291; doi:10.1128/AAC.00508-16)
Supplement: Supplemental material [file AAC.00508-16_zac010165585sd3.xlsx]

## Sheet: description
values for paramter d in immune deficient populations

## Sheet: immune_deficient_beta
IndividualId	Gender	beta
0	male	0.631558
1	male	0.355719
2	male	0.997006
3	male	0.224947
4	male	0.652799
5	male	0.605386
6	male	0.387858
7	male	0.143045
8	male	0.0261099
9	male	0.421691
10	male	0.184916
11	male	0.726049
12	male	0.370992
13	male	0.841719
14	male	0.734495
15	male	0.571455
16	male	0.177678
17	male	0.957427
18	male	0.266057
19	male	0.924656
20	male	0.224547
21	male	0.37419
22	male	0.0884128
23	male	0.640476
24	male	0.181436
25	male	0.0460061
26	male	0.72345
27	male	0.34809
28	male	0.660956
29	male	0.384485
30	male	0.627719
31	male	0.0226282
32	male	0.910659
33	male	0.800758
34	male	0.746102
35	male	0.8133
36	male	0.383923
37	male	0.617662
38	male	0.575919
39	male	0.530522
40	male	0.275795
41	male	0.24938
42	male	0.452187
43	male	0.228485
44	male	0.804645
45	male	0.986118
46	male	0.030962
47	male	0.536129
48	male	0.0879901
49	male	0.802289
50	male	0.989156
51	male	0.0678793
52	male	0.939459
53	male	0.0191594
54	male	0.684155
55	male	0.783953
56	male	0.534603
57	male	0.885474
58	male	0.899106
59	male	0.626312
60	male	0.138731
61	male	0.218584
62	male	0.182959
63	male	0.042778
64	male	0.107835
65	male	0.616827
66	male	0.939721
67	male	0.355101
68	male	0.411218
69	male	0.984365
70	male	0.945634
71	male	0.676968
72	male	0.988314
73	male	0.767065
74	male	0.337363
75	male	0.662719
76	male	0.244921
77	male	0.296212
78	male	0.680498
79	male	0.528319
80	male	0.412182
81	male	0.603036
82	male	0.75077
83	male	0.58395
84	male	0.552241
85	male	0.583987
86	male	0.512308
87	male	0.0835101
88	male	0.719851
89	male	0.99616
90	male	0.35518
91	male	0.971288
92	male	0.347102
93	male	0.886657
94	male	0.45524
95	male	0.414014
96	male	0.218514
97	male	0.126529
98	male	0.309606
99	male	0.726378
100	male	0.783089
101	male	0.694094
102	male	0.0107925
103	male	0.84337
104	male	0.92241
105	male	0.771183
106	male	0.0436172
107	male	0.378808
108	male	0.704635
109	male	0.729784
110	male	0.225053
111	male	0.269786
112	male	0.673358
113	male	0.478015
114	male	0.624093
115	male	0.237208
116	male	0.177947
117	male	0.829814
118	male	0.767155
119	male	0.934544
120	male	0.108781
121	male	0.183045
122	male	0.0999962
123	male	0.490274
124	male	0.194052
125	male	0.895996
126	male	0.0999906
127	male	0.0451214
128	male	0.557738
129	male	0.772723
130	male	0.312628
131	male	0.179803
132	male	0.339617
133	male	0.210935
134	male	0.510642
135	male	0.906458
136	male	0.629295
137	male	0.102432
138	male	0.391464
139	male	0.055562
140	male	0.501782
141	male	0.432289
142	male	0.997563
143	male	0.811791
144	male	0.486166
145	male	0.894553
146	male	0.138409
147	male	0.390615
148	male	0.927429
149	male	0.917576
150	male	0.71386
151	male	0.618719
152	male	0.343945
153	male	0.936091
154	male	0.125649
155	male	0.730855
156	male	0.646831
157	male	0.833319
158	male	0.398884
159	male	0.750072
160	male	0.835385
161	male	0.323138
162	male	0.552709
163	male	0.97915
164	male	0.549759
165	male	0.331093
166	male	0.619852
167	male	0.361276
168	male	0.756753
169	male	0.414487
170	male	0.492853
171	male	0.695048
172	male	0.972761
173	male	0.328427
174	male	0.837965
175	male	0.739333
176	male	0.95422
177	male	0.0328907
178	male	0.357512
179	male	0.662991
180	male	0.28222
181	male	0.231153
182	male	0.711417
183	male	0.624948
184	male	0.591018
185	male	0.660778
186	male	0.0485071
187	male	0.349436
188	male	0.451889
189	male	0.241664
190	male	0.71533
191	male	0.856326
192	male	0.282226
193	male	0.73132
194	male	0.138625
195	male	0.836886
196	male	0.139463
197	male	0.588621
198	male	0.366791
199	male	0.806953
200	male	0.504277
201	male	0.490105
202	male	0.877172
203	male	0.353789
204	male	0.449994
205	male	0.963567
206	male	0.0432555
207	male	0.972985
208	male	0.190018
209	male	0.667453
210	male	0.586853
211	male	0.675437
212	male	0.361661
213	male	0.620658
214	male	0.81134
215	male	0.0202382
216	male	0.0847896
217	male	0.974827
218	male	0.651698
219	male	0.232007
220	male	0.404088
221	male	0.122898
222	male	0.26917
223	male	0.258588
224	male	0.332334
225	male	0.153082
226	male	0.34866
227	male	0.122537
228	male	0.884269
229	male	0.0951841
230	male	0.930111
231	male	0.399621
232	male	0.0483541
233	male	0.343031
234	male	0.73623
235	male	0.794887
236	male	0.545361
237	male	0.686537
238	male	0.893739
239	male	0.055737
240	male	0.304358
241	male	0.0471454
242	male	0.196281
243	male	0.720446
244	male	0.722032
245	male	0.877921
246	male	0.582851
247	male	0.0716137
248	male	0.922822
249	male	0.800572
250	male	0.286661
251	male	0.54412
252	male	0.984791
253	male	0.715962
254	male	0.839131
255	male	0.433827
256	male	0.471154
257	male	0.561153
258	male	0.269822
259	male	0.749269
260	male	0.504384
261	male	0.647163
262	male	0.308438
263	male	0.139586
264	male	0.476097
265	male	0.363097
266	male	0.788325
267	male	0.780516
268	male	0.668844
269	male	0.13437
270	male	0.0225343
271	male	0.560281
272	male	0.301518
273	male	0.93947
274	male	0.980923
275	male	0.287334
276	male	0.801019
277	male	0.896215
278	male	0.597929
279	male	0.884133
280	male	0.943788
281	male	0.549609
282	male	0.728658
283	male	0.577182
284	male	0.0268316
285	male	0.447084
286	male	0.646656
287	male	0.521682
288	male	0.37294
289	male	0.937198
290	male	0.829703
291	male	0.849236
292	male	0.373162
293	male	0.593591
294	male	0.87268
295	male	0.933568
296	male	0.668796
297	male	0.20757
298	male	0.654197
299	male	0.0729795
300	male	0.40732
301	male	0.667265
302	male	0.933792
303	male	0.811139
304	male	0.485064
305	male	0.756992
306	male	0.41763
307	male	0.971814
308	male	0.987987
309	male	0.864283
310	male	0.389495
311	male	0.455287
312	male	0.247441
313	male	0.784639
314	male	0.882955
315	male	0.913798
316	male	0.558727
317	male	0.599269
318	male	0.149728
319	male	0.899814
320	male	0.450943
321	male	0.206467
322	male	0.899751
323	male	0.762823
324	male	0.882604
325	male	0.285665
326	male	0.673553
327	male	0.664616
328	male	0.123692
329	male	0.407911
330	male	0.276012
331	male	0.716953
332	male	0.284101
333	male	0.896303
334	male	0.826752
335	male	0.390636
336	male	0.498405
337	male	0.69511
338	male	0.834535
339	male	0.61002
340	male	0.575162
341	male	0.326716
342	male	0.456968
343	male	0.714082
344	male	0.884521
345	male	0.721135
346	male	0.0195942
347	male	0.675102
348	male	0.43907
349	male	0.438382
350	male	0.11792
351	male	0.814867
352	male	0.325531
353	male	0.246982
354	male	0.343371
355	male	0.376316
356	male	0.547007
357	male	0.562358
358	male	0.396426
359	male	0.398733
360	male	0.515852
361	male	0.657873
362	male	0.950964
363	male	0.722626
364	male	0.40068
365	male	0.832039
366	male	0.135204
367	male	0.0614063
368	male	0.0851628
369	male	0.164734
370	male	0.324896
371	male	0.302425
372	male	0.0126693
373	male	0.540365
374	male	0.0962773
375	male	0.147368
376	male	0.63151
377	male	0.859461
378	male	0.974247
379	male	0.571268
380	male	0.996853
381	male	0.553988
382	male	0.515943
383	male	0.331351
384	male	0.430572
385	male	0.492314
386	male	0.071966
387	male	0.887851
388	male	0.065569
389	male	0.436749
390	male	0.826803
391	male	0.39514
392	male	0.613861
393	male	0.818822
394	male	0.886349
395	male	0.931181
396	male	0.191594
397	male	0.259324
398	male	0.897968
399	male	0.593768
400	male	0.504336
401	male	0.613197
402	male	0.819603
403	male	0.532357
404	male	0.202873
405	male	0.45444
406	male	0.428483
407	male	0.966087
408	male	0.620435
409	male	0.695695
410	male	0.720444
411	male	0.347548
412	male	0.517473
413	male	0.557138
414	male	0.157339
415	male	0.562494
416	male	0.695108
417	male	0.427029
418	male	0.836434
419	male	0.731656
420	male	0.360671
421	male	0.454758
422	male	0.387004
423	male	0.775779
424	male	0.734537
425	male	0.430848
426	male	0.694059
427	male	0.945268
428	male	0.784448
429	male	0.705866
430	male	0.110225
431	male	0.390541
432	male	0.591314
433	male	0.459921
434	male	0.0512896
435	male	0.229459
436	male	0.834355
437	male	0.016629
438	male	0.863847
439	male	0.078991
440	male	0.669374
441	male	0.500711
442	male	0.218776
443	male	0.572044
444	male	0.123067
445	male	0.671495
446	male	0.599986
447	male	0.0569202
448	male	0.0572867
449	male	0.153348
450	male	0.0206014
451	male	0.43574
452	male	0.832389
453	male	0.617773
454	male	0.520609
455	male	0.864004
456	male	0.0986002
457	male	0.908144
458	male	0.108909
459	male	0.51748
460	male	0.144013
461	male	0.559811
462	male	0.00557504
463	male	0.766915
464	male	0.848861
465	male	0.916904
466	male	0.986981
467	male	0.505628
468	male	0.27215
469	male	0.10165
470	male	0.508341
471	male	0.586024
472	male	0.763124
473	male	0.0838797
474	male	0.661935
475	male	0.517462
476	male	0.171877
477	male	0.938619
478	male	0.590893
479	male	0.441194
480	male	0.941977
481	male	0.656258
482	male	0.452494
483	male	0.839858
484	male	0.533091
485	male	0.554333
486	male	0.680385
487	male	0.367823
488	male	0.240051
489	male	0.579345
490	male	0.86702
491	male	0.40737
492	male	0.113503
493	male	0.444402
494	male	0.300884
495	male	0.401985
496	male	0.83353
497	male	0.404225
498	male	0.390786
499	male	0.361088
500	female	0.141115
501	female	0.26087
502	female	0.0877283
503	female	0.429968
504	female	0.258026
505	female	0.298258
506	female	0.425434
507	female	0.120088
508	female	0.495572
509	female	0.706701
510	female	0.24433
511	female	0.785285
512	female	0.0750155
513	female	0.39449
514	female	0.00439073
515	female	0.221456
516	female	0.00229927
517	female	0.18999
518	female	0.143342
519	female	0.268808
520	female	0.175717
521	female	0.13951
522	female	0.599287
523	female	0.901157
524	female	0.93944
525	female	0.221963
526	female	0.483189
527	female	0.376635
528	female	0.524256
529	female	0.265608
530	female	0.0692889
531	female	0.436891
532	female	0.174679
533	female	0.027081
534	female	0.954724
535	female	0.431166
536	female	0.961597
537	female	0.762652
538	female	0.00834131
539	female	0.680359
540	female	0.706245
541	female	0.645484
542	female	0.552758
543	female	0.218891
544	female	0.772594
545	female	0.2288
546	female	0.371494
547	female	0.891038
548	female	0.856521
549	female	0.403031
550	female	0.318701
551	female	0.609027
552	female	0.910285
553	female	0.909189
554	female	0.592003
555	female	0.333239
556	female	0.853211
557	female	0.442955
558	female	0.904451
559	female	0.0341462
560	female	0.532894
561	female	0.716781
562	female	0.180123
563	female	0.337196
564	female	0.188525
565	female	0.322605
566	female	0.404453
567	female	0.549018
568	female	0.0496899
569	female	0.553179
570	female	0.275537
571	female	0.24226
572	female	0.243902
573	female	0.155005
574	female	0.95646
575	female	0.935726
576	female	0.818896
577	female	0.728534
578	female	0.176636
579	female	0.361011
580	female	0.189601
581	female	0.0021972
582	female	0.317103
583	female	0.699917
584	female	0.62563
585	female	0.543519
586	female	0.439598
587	female	0.28814
588	female	0.502157
589	female	0.761785
590	female	0.762646
591	female	0.57648
592	female	0.747915
593	female	0.645889
594	female	0.124096
595	female	0.504893
596	female	0.347914
597	female	0.0930555
598	female	0.148702
599	female	0.198972
600	female	0.672598
601	female	0.43208
602	female	0.69471
603	female	0.257528
604	female	0.0107489
605	female	0.532751
606	female	0.280113
607	female	0.946284
608	female	0.906537
609	female	0.393292
610	female	0.0258304
611	female	0.671765
612	female	0.837333
613	female	0.971528
614	female	0.057876
615	female	0.450873
616	female	0.582888
617	female	0.686951
618	female	0.719713
619	female	0.650391
620	female	0.727188
621	female	0.374474
622	female	0.582001
623	female	0.117002
624	female	0.0585967
625	female	0.979785
626	female	0.285539
627	female	0.595379
628	female	0.962199
629	female	0.186592
630	female	0.193847
631	female	0.342302
632	female	0.932965
633	female	0.391277
634	female	0.273943
635	female	0.152795
636	female	0.397712
637	female	0.375348
638	female	0.131984
639	female	0.435606
640	female	0.0924217
641	female	0.615012
642	female	0.0119681
643	female	0.573687
644	female	0.78994
645	female	0.236131
646	female	0.448572
647	female	0.569789
648	female	0.06234
649	female	0.496793
650	female	0.642673
651	female	0.222044
652	female	0.837219
653	female	0.971104
654	female	0.846527
655	female	0.506493
656	female	0.279597
657	female	0.746871
658	female	0.237693
659	female	0.957388
660	female	0.62064
661	female	0.600662
662	female	0.173432
663	female	0.0912564
664	female	0.256007
665	female	0.858712
666	female	0.911156
667	female	0.699934
668	female	0.725457
669	female	0.230656
670	female	0.576477
671	female	0.810817
672	female	0.40444
673	female	0.988451
674	female	0.0909088
675	female	0.32162
676	female	0.511898
677	female	0.0615458
678	female	0.725962
679	female	0.556999
680	female	0.529831
681	female	0.830152
682	female	0.8589
683	female	0.78924
684	female	0.318515
685	female	0.452755
686	female	0.752476
687	female	0.110752
688	female	0.110633
689	female	0.270614
690	female	0.525113
691	female	0.972678
692	female	0.710698
693	female	0.312548
694	female	0.292166
695	female	0.850507
696	female	0.911736
697	female	0.639637
698	female	0.256115
699	female	0.0895772
700	female	0.838417
701	female	0.585134
702	female	0.948161
703	female	0.0619679
704	female	0.585057
705	female	0.285823
706	female	0.827904
707	female	0.191795
708	female	0.443087
709	female	0.394018
710	female	0.826747
711	female	0.677194
712	female	0.208395
713	female	0.318787
714	female	0.134677
715	female	0.671791
716	female	0.57142
717	female	0.170597
718	female	0.148508
719	female	0.476604
720	female	0.908194
721	female	0.552623
722	female	0.033907
723	female	0.0548091
724	female	0.805258
725	female	0.451923
726	female	0.383264
727	female	0.789854
728	female	0.364923
729	female	0.532818
730	female	0.711945
731	female	0.871605
732	female	0.329361
733	female	0.650468
734	female	0.974861
735	female	0.0768914
736	female	0.587432
737	female	0.414473
738	female	0.309827
739	female	0.26457
740	female	0.759007
741	female	0.995221
742	female	0.187385
743	female	0.781364
744	female	0.196602
745	female	0.992367
746	female	0.802459
747	female	0.424802
748	female	0.729135
749	female	0.498855
750	female	0.809181
751	female	0.357152
752	female	0.0741702
753	female	0.5914
754	female	0.910278
755	female	0.194572
756	female	0.432935
757	female	0.749411
758	female	0.0401453
759	female	0.946379
760	female	0.76391
761	female	0.559262
762	female	0.184659
763	female	0.498451
764	female	0.518328
765	female	0.994249
766	female	0.854997
767	female	0.962442
768	female	0.679262
769	female	0.404098
770	female	0.935044
771	female	0.480005
772	female	0.23256
773	female	0.396894
774	female	0.705372
775	female	0.559
776	female	0.756874
777	female	0.995486
778	female	0.962469
779	female	0.535532
780	female	0.963906
781	female	0.11651
782	female	0.0523968
783	female	0.305045
784	female	0.580612
785	female	0.531433
786	female	0.901307
787	female	0.54101
788	female	0.432549
789	female	0.543124
790	female	0.712702
791	female	0.017658
792	female	0.80112
793	female	0.143367
794	female	0.478996
795	female	0.257579
796	female	0.369723
797	female	0.662103
798	female	0.170439
799	female	0.279505
800	female	0.199024
801	female	0.195876
802	female	0.327513
803	female	0.880458
804	female	0.471631
805	female	0.404565
806	female	0.180052
807	female	0.968956
808	female	0.408048
809	female	0.844643
810	female	0.61571
811	female	0.377234
812	female	0.877305
813	female	0.785068
814	female	0.465489
815	female	0.814163
816	female	0.898546
817	female	0.429809
818	female	0.334995
819	female	0.59705
820	female	0.902089
821	female	0.702364
822	female	0.378078
823	female	0.735221
824	female	0.954149
825	female	0.54327
826	female	0.540566
827	female	0.311799
828	female	0.0721633
829	female	0.182798
830	female	0.0938959
831	female	0.464026
832	female	0.0103232
833	female	0.915111
834	female	0.643099
835	female	0.00241764
836	female	0.0313549
837	female	0.209262
838	female	0.455511
839	female	0.128139
840	female	0.00963904
841	female	0.727353
842	female	0.354762
843	female	0.780666
844	female	0.43722
845	female	0.437118
846	female	0.050164
847	female	0.0505823
848	female	0.0920091
849	female	0.594443
850	female	0.241843
851	female	0.841528
852	female	0.857356
853	female	0.963649
854	female	0.489411
855	female	0.22109
856	female	0.226982
857	female	0.537251
858	female	0.762348
859	female	0.34822
860	female	0.461771
861	female	0.639684
862	female	0.917419
863	female	0.162411
864	female	0.71592
865	female	0.578161
866	female	0.433866
867	female	0.884359
868	female	0.393659
869	female	0.179796
870	female	0.6337
871	female	0.624377
872	female	0.328614
873	female	0.803162
874	female	0.999478
875	female	0.980997
876	female	0.12791
877	female	0.233008
878	female	0.0246088
879	female	0.607825
880	female	0.111699
881	female	0.408052
882	female	0.884193
883	female	0.548585
884	female	0.369634
885	female	0.209138
886	female	0.441502
887	female	0.95624
888	female	0.124902
889	female	0.471292
890	female	0.857039
891	female	0.0443471
892	female	0.691934
893	female	0.979006
894	female	0.283985
895	female	0.134647
896	female	0.685594
897	female	0.909545
898	female	0.611258
899	female	0.900083
900	female	0.19424
901	female	0.75467
902	female	0.346914
903	female	0.419207
904	female	0.156564
905	female	0.819182
906	female	0.625299
907	female	0.738822
908	female	0.805307
909	female	0.0681554
910	female	0.95084
911	female	0.498079
912	female	0.755391
913	female	0.742663
914	female	0.831298
915	female	0.157345
916	female	0.457851
917	female	0.618482
918	female	0.932251
919	female	0.835253
920	female	0.895528
921	female	0.582936
922	female	0.583164
923	female	0.855071
924	female	0.0358308
925	female	0.885535
926	female	0.408323
927	female	0.0373456
928	female	0.746402
929	female	0.155674
930	female	0.144764
931	female	0.606353
932	female	0.255226
933	female	0.32483
934	female	0.402389
935	female	0.406967
936	female	0.386805
937	female	0.610192
938	female	0.167724
939	female	0.188904
940	female	0.0955342
941	female	0.323863
942	female	0.769827
943	female	0.234884
944	female	0.740625
945	female	0.693126
946	female	0.824254
947	female	0.82815
948	female	0.294075
949	female	0.31006
950	female	0.523507
951	female	0.325974
952	female	0.832011
953	female	0.810484
954	female	0.557441
955	female	0.263701
956	female	0.680886
957	female	0.234419
958	female	0.456969
959	female	0.385182
960	female	0.539063
961	female	0.991712
962	female	0.755465
963	female	0.980474
964	female	0.235548
965	female	0.529031
966	female	0.0523846
967	female	0.757119
968	female	0.602378
969	female	0.857312
970	female	0.988289
971	female	0.929555
972	female	0.410105
973	female	0.00134112
974	female	0.541337
975	female	0.208523
976	female	0.220064
977	female	0.32648
978	female	0.0968535
979	female	0.747786
980	female	0.74876
981	female	0.543756
982	female	0.338794
983	female	0.832501
984	female	0.55302
985	female	0.957586
986	female	0.89294
987	female	0.357147
988	female	0.546855
989	female	0.347335
990	female	0.62318
991	female	0.796828
992	female	0.746129
993	female	0.126411
994	female	0.822572
995	female	0.0261254
996	female	0.415014
997	female	0.731676
998	female	0.781593
999	female	0.367919
